# Supplementary material for: DAP Kinase-Related Apoptosis-Inducing Protein Kinase 2 (DRAK2) Is a Key Regulator and Molecular Marker in Chronic Lymphocytic Leukemia
Source: Int J Mol Sci. 2020 Oct 16;21(20):7663. doi: 10.3390/ijms21207663 (PMC7593912; doi:10.3390/ijms21207663)
Supplement: Supplementary file 1 [file ijms-21-07663-s001.zip]

Archive with 2 entries (2 files):
- New folder (2)/DRAK2 CLL paper_Supplementary_230920_submission.docx
- New folder (2)/Table DRAK2_mediated_Deregulated transcripts_fold change_1.2.xlsx
