# Supplementary material for: DAP Kinase-Related Apoptosis-Inducing Protein Kinase 2 (DRAK2) Is a Key Regulator and Molecular Marker in Chronic Lymphocytic Leukemia
Source: Int J Mol Sci. 2020 Oct 16;21(20):7663. doi: 10.3390/ijms21207663 (PMC7593912; doi:10.3390/ijms21207663)
Supplement: Supplementary file 1 [file ijms-21-07663-s001.zip › New folder (2)/Table DRAK2_mediated_Deregulated transcripts_fold change_1.2.xlsx]

## Sheet: table pairwise mec1 fold change
Transcript Cluster ID	Fold Change (linear) (MEC1_siRNA_DRAK2 vs. MEC1_siRNA_control)	ANOVA p-value (MEC1_siRNA_DRAK2 vs. MEC1_siRNA_control)	FDR p-value (MEC1_siRNA_DRAK2 vs. MEC1_siRNA_control)	Gene Symbol	Chromosome	Strand	Start	Stop	mRNA Accession	mRNA Description	locus type
TC16001135.hg.1	44.09	1.1e-05	0.056943	MT1G	chr16	-	56700647	56701977	NM_005950; ENST00000379811; ENST00000444837; BC020757; OTTHUMT00000257054; OTTHUMT00000257055; uc002eju.1; uc002ejv.1	Homo sapiens metallothionein 1G (MT1G), transcript variant 1, mRNA.; metallothionein 1G [gene_biotype:protein_coding transcript_biotype:protein_coding]; Homo sapiens metallothionein 1G, mRNA (cDNA clone MGC:22610 IMAGE:4767886), complete cds.; metallothionein 1G[gene_biotype:protein_coding transcript_biotype:protein_coding]; Homo sapiens metallothionein 1G (MT1G), mRNA.	Coding
TC16000474.hg.1	43.73	2e-06	0.024463	MT1H	chr16	+	56703726	56705041	NM_005951; ENST00000332374; BC008408; BC059780; BC146930; OTTHUMT00000257063; uc002ejw.3	Homo sapiens metallothionein 1H (MT1H), mRNA.; metallothionein 1H [gene_biotype:protein_coding transcript_biotype:protein_coding]; Homo sapiens metallothionein 1H, mRNA (cDNA clone MGC:14539 IMAGE:4274128), complete cds.; Homo sapiens metallothionein 1H, mRNA (cDNA clone MGC:70702 IMAGE:5227592), complete cds.; Homo sapiens metallothionein 1H, mRNA (cDNA clone MGC:182033 IMAGE:9056858), complete …	Coding
TC16000473.hg.1	34.13	3.8e-07	0.009487	MT1F	chr16	+	56691855	56693215	NM_005949; ENST00000334350; BC029453; uc002ejt.3; ENST00000394501	Homo sapiens metallothionein 1F (MT1F), transcript variant 1, mRNA.; metallothionein 1F [gene_biotype:protein_coding transcript_biotype:protein_coding]; Homo sapiens metallothionein 1F, mRNA (cDNA clone MGC:32732 IMAGE:4041046), complete cds.; Homo sapiens metallothionein 1F (MT1F), mRNA.; cdna:known chromosome:GRCh37:16:56691855:56693214:1 gene:ENSG00000198417 gene_biotype:protein_coding transcr…	Coding
TC16000469.hg.1	17.38	2.4e-05	0.063191	MT1JP	chr16	+	56669651	56670998	NR_036677; ENST00000444023; BC103839; uc002ejo.1; uc002ejp.1	Homo sapiens metallothionein 1J, pseudogene (MT1JP), non-coding RNA.; metallothionein 1J, pseudogene [gene_biotype:transcribed_unprocessed_pseudogene transcript_biotype:transcribed_unprocessed_pseudogene]; Homo sapiens metallothionein 1J (pseudogene), mRNA (cDNA clone IMAGE:40002172).; accn=NULL class=lncRNA name= ref=UCSCGeneNoncode transcriptId=uc002ejo.1 cpcScore=0.2935260 cnci=-0.1537634; acc…	Coding
TC16002034.hg.1	15.92	3e-06	0.032716	MT2A	chr16	+	56642111	56643409	NM_005953; ENST00000245185; BC007034; BC070289; OTTHUMT00000257061; uc002ejh.3	Homo sapiens metallothionein 2A (MT2A), mRNA.; metallothionein 2A [gene_biotype:protein_coding transcript_biotype:protein_coding]; Homo sapiens metallothionein 2A, mRNA (cDNA clone MGC:12397 IMAGE:4051220), complete cds.; Homo sapiens metallothionein 2A, mRNA (cDNA clone MGC:88284 IMAGE:4051053), complete cds.; metallothionein 2A[gene_biotype:protein_coding transcript_biotype:protein_coding]	Coding
TC01006221.hg.1	14.97	7.3e-05	0.073997	MT1HL1	chr1	-	237167403	237167718	AF333388	accn=AF333388 class=mRNAlike lncRNA name=Human lncRNA ref=JounralRNA transcriptId=4861 cpcScore=-0.7785040 cnci=-0.0529400	NonCoding
TC16000476.hg.1	12.39	9e-06	0.056772	MT1X	chr16	+	56716336	56718108	NM_005952; ENST00000394485; BC018190; BC032131; BC032338; OTTHUMT00000257060; uc002ejy.3; uc002ejz.3	Homo sapiens metallothionein 1X (MT1X), mRNA.; metallothionein 1X [gene_biotype:protein_coding transcript_biotype:protein_coding]; Homo sapiens metallothionein 1X, mRNA (cDNA clone MGC:9187 IMAGE:3859643), complete cds.; Homo sapiens metallothionein 1X, mRNA (cDNA clone MGC:29575 IMAGE:4053295), complete cds.; Homo sapiens metallothionein 1X, mRNA (cDNA clone MGC:40349 IMAGE:5190391), complete cd…	Coding
TC12001420.hg.1	11.26	0.00681	0.233671	RNY5	chr12	-	45580874	45581252	NR_001571; uc010slc.1	Homo sapiens RNA, Ro-associated Y5 (RNY5), Y RNA.; accn=NR_001571 class=lncRNA name= ref=RefGeneNoncode transcriptId=NR_001571 cpcScore=-1.3520900 cnci=-1.0000000; accn=NULL class=lncRNA name= ref=UCSCGeneNoncode transcriptId=uc010slc.1 cpcScore=-1.3520900 cnci=-1.0000000	Coding
TC16001575.hg.1	11.04	2e-06	0.024463	MT1L	chr16	+	56651373	56652729	BC070351; uc002ejj.3	accn=BC070351 class=mRNAlike lncRNA name=Human lncRNA ref=JounralRNA transcriptId=4977 cpcScore=-0.2790340 cnci=-0.1135132; accn=NULL class=lncRNA name= ref=UCSCGeneNoncode transcriptId=uc002ejj.3 cpcScore=-0.4719370 cnci=-0.0880254	NonCoding
TC16002075.hg.1	9.39	1.4e-05	0.063156	MT1L	chr16	+	56651373	56652730	NR_001447; uc002ejj.4; uc002ejj.3	Homo sapiens metallothionein 1L (gene/pseudogene) (MT1L), non-coding RNA.; accn=NULL class=lncRNA name= ref=UCSCGeneNoncode transcriptId=uc002ejj.3 cpcScore=-0.4719370 cnci=-0.0880254	Coding
TC16000471.hg.1	9.09	0.00036	0.107157		chr16	+	56682743	56683426	ENST00000379816	Uncharacterized protein [gene_biotype:protein_coding transcript_biotype:protein_coding]	Coding
TC16000468.hg.1	7.41	3e-05	0.063191	MT1E	chr16	+	56659387	56661024	NM_175617; ENST00000306061; ENST00000330439; AF495759; BC009699; BC062734; BC131609; OTTHUMT00000256600; uc002ejl.3; uc002ejm.3	Homo sapiens metallothionein 1E (MT1E), mRNA.; metallothionein 1E [gene_biotype:protein_coding transcript_biotype:protein_coding]; Homo sapiens unknown mRNA.; Homo sapiens metallothionein 1E, mRNA (cDNA clone MGC:9246 IMAGE:3892441), complete cds.; Homo sapiens metallothionein 1E, mRNA (cDNA clone MGC:72081 IMAGE:6560167), complete cds.; Homo sapiens metallothionein 1E, mRNA (cDNA clone MGC:14941…	Coding
TC16001576.hg.1	7.36	0.000181	0.088095	MT1JP	chr16	+	56669651	56670998	uc002ejo.1; uc002ejp.1	accn=NULL class=lncRNA name= ref=UCSCGeneNoncode transcriptId=uc002ejo.1 cpcScore=0.2935260 cnci=-0.1537634; accn=NULL class=lncRNA name= ref=UCSCGeneNoncode transcriptId=uc002ejp.1 cpcScore=-0.6600360 cnci=-0.2103922	NonCoding
TC15002029.hg.1	6.15	0.010824	0.272845		chr15	-	102294831	102294861	DQ593630; uc021syf.1	accn=DQ593630 class=piRNA name=piR-33742 ref=NONCODE v2.0 transcriptId=NULL cpcScore=-1.5602100 cnci=-1.0000000; Homo sapiens piRNA piR-33742, complete sequence.; Homo sapiens piRNA piR-43213, complete sequence.	Coding
TC15002020.hg.1	5.96	0.013276	0.289196		chr15	-	102293683	102293712	DQ582460; uc002bxv.1	accn=DQ582460 class=piRNA name=piR-32572 ref=NONCODE v2.0 transcriptId=NULL cpcScore=-1.4349500 cnci=-1.0000000; Homo sapiens piRNA piR-32572, complete sequence.; Homo sapiens piRNA piR-43848, complete sequence.	Coding
TC15002023.hg.1	5.96	0.013276	0.289196		chr15	-	102294027	102294056	DQ582460; uc021sya.1	accn=DQ582460 class=piRNA name=piR-32572 ref=NONCODE v2.0 transcriptId=NULL cpcScore=-1.4349500 cnci=-1.0000000; Homo sapiens piRNA piR-32572, complete sequence.; Homo sapiens piRNA piR-43848, complete sequence.	Coding
TC15002027.hg.1	5.96	0.013276	0.289196		chr15	-	102294553	102294582	DQ582460; uc002byb.1	accn=DQ582460 class=piRNA name=piR-32572 ref=NONCODE v2.0 transcriptId=NULL cpcScore=-1.4349500 cnci=-1.0000000; Homo sapiens piRNA piR-32572, complete sequence.; Homo sapiens piRNA piR-43848, complete sequence.; accn=NULL class=lncRNA name= ref=UCSCGeneNoncode transcriptId=uc002byb.1 cpcScore=-1.3113900 cnci=-1.0000000	Coding
TC15002030.hg.1	5.96	0.013276	0.289196		chr15	-	102294988	102295017	DQ582460; uc002byh.2	accn=DQ582460 class=piRNA name=piR-32572 ref=NONCODE v2.0 transcriptId=NULL cpcScore=-1.4349500 cnci=-1.0000000; Homo sapiens piRNA piR-32572, complete sequence.; Homo sapiens piRNA piR-43848, complete sequence.; accn=NULL class=lncRNA name= ref=UCSCGeneNoncode transcriptId=uc002byh.2 cpcScore=-1.3113900 cnci=-1.0000000	Coding
TC15002033.hg.1	5.96	0.013276	0.289196		chr15	-	102295514	102295543	DQ582460; uc010usl.1; uc010usl.2	accn=DQ582460 class=piRNA name=piR-32572 ref=NONCODE v2.0 transcriptId=NULL cpcScore=-1.4349500 cnci=-1.0000000; Homo sapiens piRNA piR-32572, complete sequence.; accn=NULL class=lncRNA name= ref=UCSCGeneNoncode transcriptId=uc010usl.1 cpcScore=-1.2836000 cnci=-1.0000000; Homo sapiens piRNA piR-43848, complete sequence.	Coding
TC15002037.hg.1	5.96	0.013276	0.289196		chr15	-	102296040	102296069	DQ582460; uc021syk.1	accn=DQ582460 class=piRNA name=piR-32572 ref=NONCODE v2.0 transcriptId=NULL cpcScore=-1.4349500 cnci=-1.0000000; Homo sapiens piRNA piR-32572, complete sequence.; Homo sapiens piRNA piR-43848, complete sequence.	Coding
TC15002040.hg.1	5.96	0.013276	0.289196		chr15	-	102296375	102296404	DQ582460; uc002byz.2	accn=DQ582460 class=piRNA name=piR-32572 ref=NONCODE v2.0 transcriptId=NULL cpcScore=-1.4349500 cnci=-1.0000000; Homo sapiens piRNA piR-32572, complete sequence.; Homo sapiens piRNA piR-43848, complete sequence.; accn=NULL class=lncRNA name= ref=UCSCGeneNoncode transcriptId=uc002byz.2 cpcScore=-1.3113900 cnci=-1.0000000	Coding
TC15002042.hg.1	5.96	0.013276	0.289196		chr15	-	102296992	102297021	DQ582460; uc021sym.1	accn=DQ582460 class=piRNA name=piR-32572 ref=NONCODE v2.0 transcriptId=NULL cpcScore=-1.4349500 cnci=-1.0000000; Homo sapiens piRNA piR-32572, complete sequence.; Homo sapiens piRNA piR-43848, complete sequence.	Coding
TC15002045.hg.1	5.96	0.013276	0.289196		chr15	-	102297518	102297547	DQ582460; uc021syn.1	accn=DQ582460 class=piRNA name=piR-32572 ref=NONCODE v2.0 transcriptId=NULL cpcScore=-1.4349500 cnci=-1.0000000; Homo sapiens piRNA piR-32572, complete sequence.; Homo sapiens piRNA piR-43848, complete sequence.	Coding
TC15002048.hg.1	5.96	0.013276	0.289196		chr15	-	102298382	102298411	DQ582460; uc021syp.1	accn=DQ582460 class=piRNA name=piR-32572 ref=NONCODE v2.0 transcriptId=NULL cpcScore=-1.4349500 cnci=-1.0000000; Homo sapiens piRNA piR-32572, complete sequence.; Homo sapiens piRNA piR-43848, complete sequence.	Coding
TC04001570.hg.1	5.8	0.000124	0.083461	SLC7A11	chr4	-	139085248	139163503	NM_014331; ENST00000280612; BC012087; OTTHUMT00000257251; OTTHUMT00000364387; uc021xrw.1	Homo sapiens solute carrier family 7 (anionic amino acid transporter light chain, xc- system), member 11 (SLC7A11), mRNA.; solute carrier family 7 (anionic amino acid transporter light chain, xc- system), member 11 [gene_biotype:protein_coding transcript_biotype:protein_coding]; Homo sapiens solute carrier family 7, (cationic amino acid transporter, y+ system) member 11, mRNA (cDNA clone MGC:2002…	Coding
TC15002032.hg.1	5	0.018019	0.319695		chr15	-	102295263	102295296	DQ582666; uc002byl.1; uc002byl.2	accn=DQ582666 class=piRNA name=piR-32778 ref=NONCODE v2.0 transcriptId=NULL cpcScore=-1.4395900 cnci=-1.0000000; Homo sapiens piRNA piR-32778, complete sequence.; accn=NULL class=lncRNA name= ref=UCSCGeneNoncode transcriptId=uc002byl.1 cpcScore=-1.2937400 cnci=-1.0000000; Homo sapiens piRNA piR-43213, complete sequence.	Coding
TC15002035.hg.1	5	0.018019	0.319695		chr15	-	102295789	102295822	DQ582666; uc002byq.2; uc002byq.3	accn=DQ582666 class=piRNA name=piR-32778 ref=NONCODE v2.0 transcriptId=NULL cpcScore=-1.4395900 cnci=-1.0000000; Homo sapiens piRNA piR-32778, complete sequence.; accn=NULL class=lncRNA name= ref=UCSCGeneNoncode transcriptId=uc002byq.2 cpcScore=-1.2937400 cnci=-1.0000000; Homo sapiens piRNA piR-43213, complete sequence.	Coding
TC15002038.hg.1	5	0.018019	0.319695		chr15	-	102296124	102296157	DQ593630; uc002byu.2; uc002byu.3	accn=DQ593630 class=piRNA name=piR-33742 ref=NONCODE v2.0 transcriptId=NULL cpcScore=-1.5602100 cnci=-1.0000000; Homo sapiens piRNA piR-33742, complete sequence.; accn=NULL class=lncRNA name= ref=UCSCGeneNoncode transcriptId=uc002byu.2 cpcScore=-1.2538000 cnci=-1.0000000; Homo sapiens piRNA piR-43214, complete sequence.	Coding
TC15002028.hg.1	4.61	0.009981	0.266625		chr15	-	102294739	102294770	DQ582666; uc002byc.2; uc002byc.3	accn=DQ582666 class=piRNA name=piR-32778 ref=NONCODE v2.0 transcriptId=NULL cpcScore=-1.4395900 cnci=-1.0000000; Homo sapiens piRNA piR-32778, complete sequence.; accn=NULL class=lncRNA name= ref=UCSCGeneNoncode transcriptId=uc002byc.2 cpcScore=-1.2103300 cnci=-0.2051557; Homo sapiens piRNA piR-30455, complete sequence.	Coding
TC15002031.hg.1	4.61	0.009981	0.266625		chr15	-	102295174	102295205	DQ593627; uc002byj.2; uc002byj.3	accn=DQ593627 class=piRNA name=piR-33739 ref=NONCODE v2.0 transcriptId=NULL cpcScore=-1.2919700 cnci=-1.0000000; Homo sapiens piRNA piR-33739, complete sequence.; accn=NULL class=lncRNA name= ref=UCSCGeneNoncode transcriptId=uc002byj.2 cpcScore=-1.2150000 cnci=-0.2340246; Homo sapiens piRNA piR-30455, complete sequence.	Coding
TC15002034.hg.1	4.61	0.009981	0.266625		chr15	-	102295700	102295731	DQ593627; uc010usn.1; uc010usn.2	accn=DQ593627 class=piRNA name=piR-33739 ref=NONCODE v2.0 transcriptId=NULL cpcScore=-1.2919700 cnci=-1.0000000; Homo sapiens piRNA piR-33739, complete sequence.; accn=NULL class=lncRNA name= ref=UCSCGeneNoncode transcriptId=uc010usn.1 cpcScore=-1.3340600 cnci=-1.0000000; Homo sapiens piRNA piR-30455, complete sequence.	Coding
TC15002043.hg.1	4.61	0.009981	0.266625		chr15	-	102297178	102297209	DQ593627; uc002bzk.2; uc002bzk.3	accn=DQ593627 class=piRNA name=piR-33739 ref=NONCODE v2.0 transcriptId=NULL cpcScore=-1.2919700 cnci=-1.0000000; Homo sapiens piRNA piR-33739, complete sequence.; accn=NULL class=lncRNA name= ref=UCSCGeneNoncode transcriptId=uc002bzk.2 cpcScore=-1.3340600 cnci=-1.0000000; Homo sapiens piRNA piR-30455, complete sequence.	Coding
TC15002046.hg.1	4.61	0.009981	0.266625		chr15	-	102297698	102297729	DQ593627; uc002bzs.2; uc002bzs.3	accn=DQ593627 class=piRNA name=piR-33739 ref=NONCODE v2.0 transcriptId=NULL cpcScore=-1.2919700 cnci=-1.0000000; Homo sapiens piRNA piR-33739, complete sequence.; accn=NULL class=lncRNA name= ref=UCSCGeneNoncode transcriptId=uc002bzs.2 cpcScore=-1.3340600 cnci=-1.0000000; Homo sapiens piRNA piR-30455, complete sequence.	Coding
TC15002049.hg.1	4.61	0.009981	0.266625		chr15	-	102298569	102298600	DQ593627; uc021syq.1	accn=DQ593627 class=piRNA name=piR-33739 ref=NONCODE v2.0 transcriptId=NULL cpcScore=-1.2919700 cnci=-1.0000000; Homo sapiens piRNA piR-33739, complete sequence.; Homo sapiens piRNA piR-30455, complete sequence.	Coding
TC15002019.hg.1	3.88	0.005651	0.221059		chr15	-	102293649	102293678	DQ575740; uc002bxu.1	accn=DQ575740 class=piRNA name=piR-43852 ref=NONCODE v2.0 transcriptId=NULL cpcScore=-1.6506000 cnci=-0.0818614; Homo sapiens piRNA piR-43852, complete sequence.	Coding
TC15002022.hg.1	3.88	0.005651	0.221059		chr15	-	102293993	102294022	DQ575740; uc021sxz.1	accn=DQ575740 class=piRNA name=piR-43852 ref=NONCODE v2.0 transcriptId=NULL cpcScore=-1.6506000 cnci=-0.0818614; Homo sapiens piRNA piR-43852, complete sequence.	Coding
TC15002026.hg.1	3.88	0.005651	0.221059		chr15	-	102294519	102294548	DQ575740; uc021syd.1	accn=DQ575740 class=piRNA name=piR-43852 ref=NONCODE v2.0 transcriptId=NULL cpcScore=-1.6506000 cnci=-0.0818614; Homo sapiens piRNA piR-43852, complete sequence.	Coding
TC15002036.hg.1	3.88	0.005651	0.221059		chr15	-	102296006	102296035	DQ575740; uc021syj.1	accn=DQ575740 class=piRNA name=piR-43852 ref=NONCODE v2.0 transcriptId=NULL cpcScore=-1.6506000 cnci=-0.0818614; Homo sapiens piRNA piR-43852, complete sequence.	Coding
TC15002039.hg.1	3.88	0.005651	0.221059		chr15	-	102296341	102296370	DQ575740; uc002byy.1	accn=DQ575740 class=piRNA name=piR-43852 ref=NONCODE v2.0 transcriptId=NULL cpcScore=-1.6506000 cnci=-0.0818614; Homo sapiens piRNA piR-43852, complete sequence.; accn=NULL class=lncRNA name= ref=UCSCGeneNoncode transcriptId=uc002byy.1 cpcScore=-1.2814300 cnci=-0.0822136	Coding
TC15002041.hg.1	3.88	0.005651	0.221059		chr15	-	102296958	102296987	DQ575740; uc002bzh.1	accn=DQ575740 class=piRNA name=piR-43852 ref=NONCODE v2.0 transcriptId=NULL cpcScore=-1.6506000 cnci=-0.0818614; Homo sapiens piRNA piR-43852, complete sequence.; accn=NULL class=lncRNA name= ref=UCSCGeneNoncode transcriptId=uc002bzh.1 cpcScore=-1.2814300 cnci=-0.0846020	Coding
TC15002044.hg.1	3.88	0.005651	0.221059		chr15	-	102297484	102297513	DQ575740; uc010uso.1	accn=DQ575740 class=piRNA name=piR-43852 ref=NONCODE v2.0 transcriptId=NULL cpcScore=-1.6506000 cnci=-0.0818614; Homo sapiens piRNA piR-43852, complete sequence.; accn=NULL class=lncRNA name= ref=UCSCGeneNoncode transcriptId=uc010uso.1 cpcScore=-1.2814300 cnci=-0.0730449	Coding
TC15002047.hg.1	3.88	0.005651	0.221059		chr15	-	102298348	102298377	DQ575740; uc021syo.1	accn=DQ575740 class=piRNA name=piR-43852 ref=NONCODE v2.0 transcriptId=NULL cpcScore=-1.6506000 cnci=-0.0818614; Homo sapiens piRNA piR-43852, complete sequence.	Coding
TC15002050.hg.1	3.88	0.005651	0.221059		chr15	-	102299219	102299248	DQ575740; uc021syr.1	accn=DQ575740 class=piRNA name=piR-43852 ref=NONCODE v2.0 transcriptId=NULL cpcScore=-1.6506000 cnci=-0.0818614; Homo sapiens piRNA piR-43852, complete sequence.	Coding
TC15002051.hg.1	3.88	0.005651	0.221059		chr15	-	102299836	102299865	DQ575740; uc021syu.1	accn=DQ575740 class=piRNA name=piR-43852 ref=NONCODE v2.0 transcriptId=NULL cpcScore=-1.6506000 cnci=-0.0818614; Homo sapiens piRNA piR-43852, complete sequence.	Coding
TC16000472.hg.1	3.82	0.003035	0.186445	MT1B	chr16	+	56685811	56687116	NM_005947; ENST00000334346; BC069421; BC137478; OTTHUMT00000257057; uc002ejs.3	Homo sapiens metallothionein 1B (MT1B), mRNA.; metallothionein 1B [gene_biotype:protein_coding transcript_biotype:protein_coding]; Homo sapiens metallothionein 1B, mRNA (cDNA clone MGC:97427 IMAGE:7262703), complete cds.; Homo sapiens metallothionein 1B, mRNA (cDNA clone MGC:169101 IMAGE:9021478), complete cds.; metallothionein 1B[gene_biotype:protein_coding transcript_biotype:protein_coding]	Coding
TC15002016.hg.1	3.8	0.02087	0.335796		chr15	-	102292974	102293005	DQ593864; uc002bxq.2	accn=DQ593864 class=piRNA name=piR-33976 ref=NONCODE v2.0 transcriptId=NULL cpcScore=-1.1485000 cnci=-1.0000000; Homo sapiens piRNA piR-33976, complete sequence.; Homo sapiens piRNA piR-43213, complete sequence.; accn=NULL class=lncRNA name= ref=UCSCGeneNoncode transcriptId=uc002bxq.2 cpcScore=-1.2471600 cnci=-1.0000000	Coding
TC06003702.hg.1	3.79	0.003051	0.186666		chr6	-	58778112	58778756	TCONS_00012197	accn=NULL class=lncRNA name=Human lincRNA ref=BodyMapLinc transcriptId=TCONS_00012197 cpcScore=-0.9946510 cnci=-0.1364060	NonCoding
TC15002052.hg.1	3.79	0.01309	0.288345		chr15	-	102300641	102300672	DQ582462; uc002car.2; uc002car.3	accn=DQ582462 class=piRNA name=piR-32574 ref=NONCODE v2.0 transcriptId=NULL cpcScore=-1.3005400 cnci=-1.0000000; Homo sapiens piRNA piR-32574, complete sequence.; accn=NULL class=lncRNA name= ref=UCSCGeneNoncode transcriptId=uc002car.2 cpcScore=-1.3340600 cnci=-1.0000000	Coding
TC15002053.hg.1	3.79	0.01309	0.288345		chr15	-	102303024	102303055	DQ582462; uc021syy.1	accn=DQ582462 class=piRNA name=piR-32574 ref=NONCODE v2.0 transcriptId=NULL cpcScore=-1.3005400 cnci=-1.0000000; Homo sapiens piRNA piR-32574, complete sequence.	Coding
TC01000757.hg.1	3.66	0.000281	0.10127	CTH	chr1	+	70876901	70905534	NM_001190463; NM_001902; NM_153742; ENST00000346806; ENST00000370938; ENST00000411986; ENST00000464926; AK310269; BC015807; OTTHUMT00000025918; OTTHUMT00000025919; OTTHUMT00000025920; OTTHUMT00000025921; uc001dfd.3; uc001dfe.3; uc009wbl.2; uc010oqq.2	Homo sapiens cystathionine gamma-lyase (CTH), transcript variant 3, mRNA.; Homo sapiens cystathionine gamma-lyase (CTH), transcript variant 1, mRNA.; Homo sapiens cystathionine gamma-lyase (CTH), transcript variant 2, mRNA.; cystathionine gamma-lyase [gene_biotype:protein_coding transcript_biotype:protein_coding]; cystathionine gamma-lyase [gene_biotype:protein_coding transcript_biotype:processed…	Coding
TC15000159.hg.1	3.62	0.029389	0.375968		chr15	+	30393356	30393381	DQ575741; uc021sgz.1	accn=DQ575741 class=piRNA name=piR-43853 ref=NONCODE v2.0 transcriptId=NULL cpcScore=-1.3493400 cnci=-0.0792639; Homo sapiens piRNA piR-43853, complete sequence.; Homo sapiens piRNA piR-43852, complete sequence.	Coding
TC15000185.hg.1	3.62	0.029389	0.375968		chr15	+	30862353	30862378	DQ575741; uc021shr.1	accn=DQ575741 class=piRNA name=piR-43853 ref=NONCODE v2.0 transcriptId=NULL cpcScore=-1.3493400 cnci=-0.0792639; Homo sapiens piRNA piR-43853, complete sequence.; Homo sapiens piRNA piR-43852, complete sequence.	Coding
TC15000960.hg.1	3.62	0.029389	0.375968		chr15	+	100340437	100340462	DQ575741; uc002bvt.1	accn=DQ575741 class=piRNA name=piR-43853 ref=NONCODE v2.0 transcriptId=NULL cpcScore=-1.3493400 cnci=-0.0792639; Homo sapiens piRNA piR-43853, complete sequence.; Homo sapiens piRNA piR-43852, complete sequence.; accn=NULL class=lncRNA name= ref=UCSCGeneNoncode transcriptId=uc002bvt.1 cpcScore=-1.3204900 cnci=-0.1063535	Coding
TC15001139.hg.1	3.62	0.029389	0.375968		chr15	-	30688271	30688296	DQ575741; uc010uay.1	accn=DQ575741 class=piRNA name=piR-43853 ref=NONCODE v2.0 transcriptId=NULL cpcScore=-1.3493400 cnci=-0.0792639; Homo sapiens piRNA piR-43853, complete sequence.; Homo sapiens piRNA piR-43852, complete sequence.; accn=NULL class=lncRNA name= ref=UCSCGeneNoncode transcriptId=uc010uay.1 cpcScore=-1.3204900 cnci=-0.1413412	Coding
TC15001173.hg.1	3.62	0.029389	0.375968		chr15	-	32729620	32729645	DQ575741; uc021sif.1	accn=DQ575741 class=piRNA name=piR-43853 ref=NONCODE v2.0 transcriptId=NULL cpcScore=-1.3493400 cnci=-0.0792639; Homo sapiens piRNA piR-43853, complete sequence.; Homo sapiens piRNA piR-43852, complete sequence.	Coding
TC01004709.hg.1	3.42	0.000705	0.131451	LOC284561	chr1	+	147751389	147763966	AK023809; uc001eqj.1	accn=AK023809 class=mRNAlike lncRNA name=Human lncRNA ref=JounralRNA transcriptId=4794 cpcScore=2.2695300 cnci=-0.2903918; accn=NULL class=lncRNA name= ref=UCSCGeneNoncode transcriptId=uc001eqj.1 cpcScore=-1.2224100 cnci=-0.2592875	NonCoding
TC15002018.hg.1	3.39	0.000528	0.115403		chr15	-	102293343	102293502	DQ597539; uc002bxs.3	accn=DQ597539 class=piRNA name=piR-35605 ref=NONCODE v2.0 transcriptId=NULL cpcScore=-1.3158700 cnci=-1.0000000; Homo sapiens piRNA piR-35605, complete sequence.; Homo sapiens piRNA piR-30455, complete sequence.	Coding
TC01001128.hg.1	3.38	0.000703	0.131451	LOC284561	chr1	+	147751386	147763966	AK023548; AK023809; uc001eqi.1; uc001eqj.1	Homo sapiens cDNA FLJ13486 fis, clone PLACE1003900.; accn=AK023809 class=mRNAlike lncRNA name=Human lncRNA ref=JounralRNA transcriptId=4794 cpcScore=2.2695300 cnci=-0.2903918; Homo sapiens cDNA FLJ13747 fis, clone PLACE3000276.; Homo sapiens cDNA FLJ11104 fis, clone PLACE1005730.; accn=NULL class=lncRNA name= ref=UCSCGeneNoncode transcriptId=uc001eqj.1 cpcScore=-1.2224100 cnci=-0.2592875	Coding
TC07000558.hg.1	3.35	0.00141	0.154355		chr7	+	93652145	93695973	ENST00000415536; ENST00000438538; OTTHUMT00000341469; OTTHUMT00000341546	havana:known chromosome:GRCh38:7:94022833:94064723:1 gene:ENSG00000236453 gene_biotype:lincRNA transcript_biotype:lincRNA; havana:known chromosome:GRCh38:7:94061141:94066661:1 gene:ENSG00000236453 gene_biotype:lincRNA transcript_biotype:lincRNA; putative novel transcript[gene_biotype:lincRNA transcript_biotype:lincRNA]	Coding
TC16002074.hg.1	3.28	0.00094	0.142186	MT1M	chr16	+	56666534	56667898	NM_176870; ENST00000379818; BC028280; BC103841; uc002ejn.3	Homo sapiens metallothionein 1M (MT1M), mRNA.; metallothionein 1M [gene_biotype:protein_coding transcript_biotype:protein_coding]; Homo sapiens metallothionein 1M, mRNA (cDNA clone MGC:40498 IMAGE:5191481), complete cds.; Homo sapiens metallothionein 1M, mRNA (cDNA clone MGC:118949 IMAGE:40002178), complete cds.	Coding
TC07002461.hg.1	3.26	0.000523	0.115032		chr7	+	93652145	93696062	TCONS_l2_00026102-XLOC_l2_013513; TCONS_l2_00027175-XLOC_l2_013513; TCONS_l2_00027176-XLOC_l2_013513	linc-COL1A2-2 chr7:+:93693761-93696062; linc-COL1A2-2 chr7:+:93652144-93694035; linc-COL1A2-2 chr7:+:93690452-93695973	NonCoding
TC15002017.hg.1	3.26	0.003896	0.201299		chr15	-	102293070	102293192	DQ582666; uc002bxr.2; uc002bxr.3	accn=DQ582666 class=piRNA name=piR-32778 ref=NONCODE v2.0 transcriptId=NULL cpcScore=-1.4395900 cnci=-1.0000000; Homo sapiens piRNA piR-32778, complete sequence.; accn=NULL class=lncRNA name= ref=UCSCGeneNoncode transcriptId=uc002bxr.2 cpcScore=-1.2229700 cnci=-1.0000000; Homo sapiens piRNA piR-30455, complete sequence.	Coding
TC15002015.hg.1	3.21	0.002798	0.182396		chr15	-	102292791	102292854	DQ597539; uc002bxo.3	accn=DQ597539 class=piRNA name=piR-35605 ref=NONCODE v2.0 transcriptId=NULL cpcScore=-1.3158700 cnci=-1.0000000; Homo sapiens piRNA piR-35605, complete sequence.; Homo sapiens piRNA piR-43213, complete sequence.	Coding
TC09001627.hg.1	3.19	0.019368	0.327709		chr9	-	131012390	131012416	DQ575742; uc004buf.1	accn=DQ575742 class=piRNA name=piR-43854 ref=NONCODE v2.0 transcriptId=NULL cpcScore=-1.3054800 cnci=-0.0732223; Homo sapiens piRNA piR-43854, complete sequence.; Homo sapiens piRNA piR-43852, complete sequence.	Coding
TC15000959.hg.1	3.17	0.000677	0.127726		chr15	+	100340094	100340147	DQ595494; uc021sxo.1	accn=DQ595494 class=piRNA name=piR-61606 ref=NONCODE v2.0 transcriptId=NULL cpcScore=-1.2721500 cnci=-1.0000000; Homo sapiens piRNA piR-61606, complete sequence.; Homo sapiens piRNA piR-43213, complete sequence.	Coding
TC06000384.hg.1	3.04	0.000189	0.089016	HSPA1A; HSPA1B	chr6	+	31783241	31785723	NM_005345; NM_005346; ENST00000375651; ENST00000458062; AK096017; AK298098; BC002453; OTTHUMT00000076401; OTTHUMT00000268464; uc003nxi.1; uc003nxj.3; uc011doj.1; ENST00000375652; ENST00000435626; ENST00000541556	Homo sapiens heat shock 70kDa protein 1A (HSPA1A), mRNA.; Homo sapiens heat shock 70kDa protein 1B (HSPA1B), mRNA.; heat shock 70kDa protein 1A [gene_biotype:protein_coding transcript_biotype:protein_coding]; heat shock 70kDa protein 1B [gene_biotype:protein_coding transcript_biotype:protein_coding]; Homo sapiens cDNA FLJ38698 fis, clone KIDNE2002015, highly similar to HEAT SHOCK 70 KDA PROTEIN 1…	Coding
TC15002025.hg.1	2.99	0.000804	0.134719		chr15	-	102294273	102294335	DQ582666; uc002bxy.1; uc002bxy.2	accn=DQ582666 class=piRNA name=piR-32778 ref=NONCODE v2.0 transcriptId=NULL cpcScore=-1.4395900 cnci=-1.0000000; Homo sapiens piRNA piR-32778, complete sequence.; accn=NULL class=lncRNA name= ref=UCSCGeneNoncode transcriptId=uc002bxy.1 cpcScore=-0.9788500 cnci=-0.1243460; Homo sapiens piRNA piR-43213, complete sequence.	Coding
TC0X001951.hg.1	2.99	0.018328	0.321319		chrX	-	698300	698866	TCONS_l2_00030421-XLOC_l2_015661	linc-PPP2R3B-2 chrX:-:698299-698866	NonCoding
TC01004789.hg.1	2.96	0.003322	0.19209	LY9	chr1	+	160789093	160797606	AF055708; AF055709	accn=AF055708 class=mRNAlike lncRNA name=NULL ref=H-invitational v7.5 transcriptId=HIT000064668 cpcScore=2.4820700 cnci=-0.2352045; accn=AF055709 class=mRNAlike lncRNA name=NULL ref=H-invitational v7.5 transcriptId=HIT000064669 cpcScore=2.1111700 cnci=-0.2954455	NonCoding
TC15000796.hg.1	2.94	2.1e-05	0.063191	TM6SF1	chr15	+	83776159	83806111	NM_001144903; NM_023003; ENST00000258909; ENST00000322019; ENST00000379384; ENST00000379390; AK223246; BC032007; BC063487; OTTHUMT00000304009; uc002bjp.3; uc002bjq.3; uc002bjr.3; uc010bmq.3; uc010bmr.3; ENST00000379386	Homo sapiens transmembrane 6 superfamily member 1 (TM6SF1), transcript variant 2, mRNA.; Homo sapiens transmembrane 6 superfamily member 1 (TM6SF1), transcript variant 1, mRNA.; transmembrane 6 superfamily member 1 [gene_biotype:protein_coding transcript_biotype:nonsense_mediated_decay]; transmembrane 6 superfamily member 1 [gene_biotype:protein_coding transcript_biotype:protein_coding]; Homo sap…	Coding
TC09000358.hg.1	2.94	6.1e-05	0.071939	PSAT1	chr9	+	80912043	80945009	NM_021154; NM_058179; ENST00000347159; ENST00000376588; BC000971; BC004863; BC016645; BC018129; OTTHUMT00000052777; OTTHUMT00000052778; uc004ala.3; uc004alb.3	Homo sapiens phosphoserine aminotransferase 1 (PSAT1), transcript variant 2, mRNA.; Homo sapiens phosphoserine aminotransferase 1 (PSAT1), transcript variant 1, mRNA.; phosphoserine aminotransferase 1 [gene_biotype:protein_coding transcript_biotype:protein_coding]; Homo sapiens phosphoserine aminotransferase 1, mRNA (cDNA clone MGC:5404 IMAGE:3447262), complete cds.; Homo sapiens phosphoserine am…	Coding
TC21000560.hg.1	2.86	0.000211	0.08903		chr21	+	9698812	9699252	TCONS_00029192	accn=NULL class=lncRNA name=Human lincRNA ref=BodyMapLinc transcriptId=TCONS_00029192 cpcScore=-0.9212510 cnci=-1.0000000	NonCoding
TC06003012.hg.1	2.86	0.000361	0.107157		chr6	+	115319522	115323156	TCONS_00011934	accn=NULL class=lncRNA name=Human lincRNA ref=BodyMapLinc transcriptId=TCONS_00011934 cpcScore=-1.0513300 cnci=-0.3432942	NonCoding
TC15000958.hg.1	2.82	0.000736	0.132124		chr15	+	100339997	100340056	DQ575742; uc002bvq.2; uc002bvq.3	accn=DQ575742 class=piRNA name=piR-43854 ref=NONCODE v2.0 transcriptId=NULL cpcScore=-1.3054800 cnci=-0.0732223; Homo sapiens piRNA piR-43854, complete sequence.; accn=NULL class=lncRNA name= ref=UCSCGeneNoncode transcriptId=uc002bvq.2 cpcScore=-1.1955700 cnci=-0.1947064; Homo sapiens piRNA piR-30455, complete sequence.	Coding
TC15002021.hg.1	2.82	0.000736	0.132124		chr15	-	102293838	102293897	DQ593630; uc002bxw.1	accn=DQ593630 class=piRNA name=piR-33742 ref=NONCODE v2.0 transcriptId=NULL cpcScore=-1.5602100 cnci=-1.0000000; Homo sapiens piRNA piR-33742, complete sequence.; Homo sapiens piRNA piR-43213, complete sequence.	Coding
TC6_qbl_hap6000069.hg.1	2.79	0.000211	0.08903	HSPA1A; HSPA1B	chr6_qbl_hap6	+	3076888	3079370	NM_005345; NM_005346; AK096017; AK298098; BC002453; OTTHUMT00000035299; OTTHUMT00000035300; uc011iru.2; uc011irv.1; uc011irw.1	Homo sapiens heat shock 70kDa protein 1A (HSPA1A), mRNA.; Homo sapiens heat shock 70kDa protein 1B (HSPA1B), mRNA.; Homo sapiens cDNA FLJ38698 fis, clone KIDNE2002015, highly similar to HEAT SHOCK 70 KDA PROTEIN 1.; Homo sapiens cDNA FLJ53752 complete cds, highly similar to Heat shock 70 kDa protein 1.; Homo sapiens heat shock 70kDa protein 1A, mRNA (cDNA clone MGC:1309 IMAGE:3345864), complete c…	Coding
TC6_dbb_hap3000069.hg.1	2.78	0.000189	0.089016	HSPA1A; HSPA1B	chr6_dbb_hap3	+	3068828	3071310	NM_005345; NM_005346; AK096017; AK298098; BC002453; OTTHUMT00000310275; OTTHUMT00000310276; uc011gfr.2; uc011gfs.1; uc011gft.1	Homo sapiens heat shock 70kDa protein 1A (HSPA1A), mRNA.; Homo sapiens heat shock 70kDa protein 1B (HSPA1B), mRNA.; Homo sapiens cDNA FLJ38698 fis, clone KIDNE2002015, highly similar to HEAT SHOCK 70 KDA PROTEIN 1.; Homo sapiens cDNA FLJ53752 complete cds, highly similar to Heat shock 70 kDa protein 1.; Homo sapiens heat shock 70kDa protein 1A, mRNA (cDNA clone MGC:1309 IMAGE:3345864), complete c…	Coding
TC6_apd_hap1000039.hg.1	2.76	0.000232	0.092006	HSPA1A; HSPA1B	chr6_apd_hap1	+	3098002	3100484	NM_005345; NM_005346; AK096017; AK298098; BC002453; OTTHUMT00000309432; OTTHUMT00000309433; uc011enz.2; uc011eoa.1; uc011eob.1	Homo sapiens heat shock 70kDa protein 1A (HSPA1A), mRNA.; Homo sapiens heat shock 70kDa protein 1B (HSPA1B), mRNA.; Homo sapiens cDNA FLJ38698 fis, clone KIDNE2002015, highly similar to HEAT SHOCK 70 KDA PROTEIN 1.; Homo sapiens cDNA FLJ53752 complete cds, highly similar to Heat shock 70 kDa protein 1.; Homo sapiens heat shock 70kDa protein 1A, mRNA (cDNA clone MGC:1309 IMAGE:3345864), complete c…	Coding
TC6_cox_hap2000078.hg.1	2.76	0.000232	0.092006	HSPA1A; HSPA1B	chr6_cox_hap2	+	3292821	3295303	NM_005345; NM_005346; AK096017; AK298098; BC002453; OTTHUMT00000077142; OTTHUMT00000268687; uc011fhu.2; uc011fhv.1; uc011fhw.1	Homo sapiens heat shock 70kDa protein 1A (HSPA1A), mRNA.; Homo sapiens heat shock 70kDa protein 1B (HSPA1B), mRNA.; Homo sapiens cDNA FLJ38698 fis, clone KIDNE2002015, highly similar to HEAT SHOCK 70 KDA PROTEIN 1.; Homo sapiens cDNA FLJ53752 complete cds, highly similar to Heat shock 70 kDa protein 1.; Homo sapiens heat shock 70kDa protein 1A, mRNA (cDNA clone MGC:1309 IMAGE:3345864), complete c…	Coding
TC18000797.hg.1	2.75	0.000389	0.109532		chr18	-	106602	108335	TCONS_00026389	accn=NULL class=lncRNA name=Human lincRNA ref=BodyMapLinc transcriptId=TCONS_00026389 cpcScore=-1.0276800 cnci=-0.1343649	NonCoding
TC01001622.hg.1	2.71	4.18e-07	0.009487	RGS1	chr1	+	192544857	192549161	NM_002922; ENST00000367459; AK303138; BC015510; OTTHUMT00000086391; OTTHUMT00000086392; OTTHUMT00000086393; OTTHUMT00000313737; OTTHUMT00000313738; uc001gsi.1; uc010pou.1	Homo sapiens regulator of G-protein signaling 1 (RGS1), mRNA.; regulator of G-protein signaling 1 [gene_biotype:protein_coding transcript_biotype:protein_coding]; Homo sapiens cDNA FLJ57687 complete cds, highly similar to Regulator of G-protein signaling 1.; Homo sapiens regulator of G-protein signaling 1, mRNA (cDNA clone MGC:9198 IMAGE:3916789), complete cds.; regulator of G-protein signaling 1…	Coding
TC0Y000284.hg.1	2.71	0.001514	0.155165		chrY	+	58883380	58887164	TCONS_00017658	accn=NULL class=lncRNA name=Human lincRNA ref=BodyMapLinc transcriptId=TCONS_00017658 cpcScore=-1.1159900 cnci=-0.0256532	NonCoding
TC09000737.hg.1	2.7	0.018587	0.322496		chr9	+	133325241	133325342	ENST00000458976	ncrna:snoRNA chromosome:GRCh37:9:133325241:133325342:1 gene:ENSG00000238298 gene_biotype:snoRNA transcript_biotype:snoRNA	Coding
TC0Y000283.hg.1	2.67	0.003123	0.188202		chrY	+	58838501	58842077	TCONS_00017657	accn=NULL class=lncRNA name=Human lincRNA ref=BodyMapLinc transcriptId=TCONS_00017657 cpcScore=-1.1311500 cnci=-1.0000000	NonCoding
TC06000385.hg.1	2.66	0.001664	0.156283	HSPA1B; HSPA1A	chr6	+	31795512	31798032	NM_005346; ENST00000375650; ENST00000545241; BC009322; BC018740; BC057397; BC063507; OTTHUMT00000076402; uc003nxk.2; ENST00000418382; ENST00000542758; ENST00000545429	Homo sapiens heat shock 70kDa protein 1B (HSPA1B), mRNA.; heat shock 70kDa protein 1B [gene_biotype:protein_coding transcript_biotype:protein_coding]; Homo sapiens heat shock 70kDa protein 1A, mRNA (cDNA clone MGC:15236 IMAGE:4123837), complete cds.; Homo sapiens heat shock 70kDa protein 1A, mRNA (cDNA clone MGC:31885 IMAGE:4906865), complete cds.; Homo sapiens heat shock 70kDa protein 1B, mRNA (…	Coding
TC07003086.hg.1	2.65	0.000154	0.08505		chr7	-	100550661	100551637	linc_luo_1531	accn=NULL class=lincRNA name=Human lincRNA ref=Scripture Reconstruction LincRNAs By Luo transcriptId=linc_luo_1531 cpcScore=-1.3037000 cnci=-0.5112937	NonCoding
TC14001646.hg.1	2.64	0.000789	0.133809		chr14	+	36417310	36419101	TCONS_l2_00007673-XLOC_l2_004157; TCONS_l2_00007674-XLOC_l2_004157; TCONS_l2_00007675-XLOC_l2_004157	linc-PAX9-8 chr14:+:36417309-36417863; linc-PAX9-8 chr14:+:36417309-36417864; linc-PAX9-8 chr14:+:36417584-36419101	NonCoding
TC01005754.hg.1	2.63	0.004522	0.207912		chr1	-	121484057	121485434	TCONS_00001651; TCONS_00001652	accn=NULL class=lncRNA name=Human lincRNA ref=BodyMapLinc transcriptId=TCONS_00001651 cpcScore=-1.1834100 cnci=-0.2141176; accn=NULL class=lncRNA name=Human lincRNA ref=BodyMapLinc transcriptId=TCONS_00001652 cpcScore=-1.1260800 cnci=-0.3411941	NonCoding
TC07000849.hg.1	2.49	0.006979	0.235536		chr7	+	135710509	135769416	ENST00000440744; OTTHUMT00000340908	havana:known chromosome:GRCh38:7:136025761:136084668:1 gene:ENSG00000230649 gene_biotype:lincRNA transcript_biotype:lincRNA; novel transcript[gene_biotype:lincRNA transcript_biotype:lincRNA]	Coding
TC16002035.hg.1	2.46	0.012994	0.287966	MT1A	chr16	+	56672578	56673999	NM_005946; ENST00000290705; BC029475; uc002ejq.3	Homo sapiens metallothionein 1A (MT1A), mRNA.; metallothionein 1A [gene_biotype:protein_coding transcript_biotype:protein_coding]; Homo sapiens metallothionein 1A, mRNA (cDNA clone MGC:32848 IMAGE:4723818), complete cds.	Coding
TC05003141.hg.1	2.42	0.00027	0.100183		chr5	-	90597138	90610346	linc_luo_1846; TCONS_00009292; TCONS_00009723; TCONS_00009724; TCONS_00010402; TCONS_00010403; TCONS_00010404; TCONS_00010405; TCONS_00010984; TCONS_00010985; TCONS_00010986; TCONS_00010987; TCONS_00010989; TCONS_00010990; TCONS_00010991; TCONS_00010992	accn=NULL class=lincRNA name=Human lincRNA ref=Scripture Reconstruction LincRNAs By Luo transcriptId=linc_luo_1846 cpcScore=-1.2991100 cnci=-0.3277946; accn=NULL class=lncRNA name=Human lincRNA ref=BodyMapLinc transcriptId=TCONS_00009292 cpcScore=-0.1146420 cnci=-0.2562386; accn=NULL class=lncRNA name=Human lincRNA ref=BodyMapLinc transcriptId=TCONS_00009723 cpcScore=-1.0542200 cnci=-0.1844622; a…	NonCoding
TC11003117.hg.1	2.38	0.001003	0.14323		chr11	-	35080723	35095505	linc_luo_276; TCONS_00019615	accn=NULL class=lincRNA name=Human lincRNA ref=Scripture Reconstruction LincRNAs By Luo transcriptId=linc_luo_276 cpcScore=-1.3947300 cnci=-0.3094406; accn=NULL class=lncRNA name=Human lincRNA ref=BodyMapLinc transcriptId=TCONS_00019615 cpcScore=-1.0162200 cnci=-0.1892146	NonCoding
TC15000483.hg.1	2.37	0.005983	0.226125		chr15	+	62531273	62531303	DQ598244; uc002ahy.2	accn=DQ598244 class=piRNA name=piR-36310 ref=NONCODE v2.0 transcriptId=NULL cpcScore=-1.3748000 cnci=-1.0000000; Homo sapiens piRNA piR-36310, complete sequence.; Homo sapiens piRNA piR-49980, complete sequence.; accn=NULL class=lncRNA name= ref=UCSCGeneNoncode transcriptId=uc002ahy.2 cpcScore=-1.2846300 cnci=-0.7251403	Coding
TC15002024.hg.1	2.35	0.004256	0.204245		chr15	-	102294161	102294210	DQ597539; uc021syb.1	accn=DQ597539 class=piRNA name=piR-35605 ref=NONCODE v2.0 transcriptId=NULL cpcScore=-1.3158700 cnci=-1.0000000; Homo sapiens piRNA piR-35605, complete sequence.; Homo sapiens piRNA piR-45850, complete sequence.	Coding
TC12003055.hg.1	2.32	0.00011	0.07886	ALDH1L2	chr12	-	105413562	105478341	NR_027752	accn=NR_027752 class=lncRNA name= ref=RefGeneNoncode transcriptId=NR_027752 cpcScore=11.5974000 cnci=-0.2957098	NonCoding
TC08002263.hg.1	2.32	0.000161	0.08505	CLU	chr8	-	27454434	27468954	NR_038335	accn=NR_038335 class=lncRNA name= ref=RefGeneNoncode transcriptId=NR_038335 cpcScore=8.5657600 cnci=-0.1838598	NonCoding
TC01005189.hg.1	2.3	0.001528	0.155426		chr1	-	443496	450343	OTTHUMT00000007987; OTTHUMT00000007988	putative novel transcript[gene_biotype:lincRNA transcript_biotype:lincRNA]	NonCoding
TC01005585.hg.1	2.27	0.000424	0.110819		chr1	-	84331406	84333836	BC042023	accn=BC042023 class=mRNAlike lncRNA name=Human lncRNA ref=JounralRNA transcriptId=411 cpcScore=-1.1807900 cnci=-0.4699693	NonCoding
TC03000888.hg.1	2.27	0.01065	0.271067	PSAT1P4	chr3	+	166408976	166409503	ENST00000454471	cdna:pseudogene chromosome:GRCh37:3:166408976:166409503:1 gene:ENSG00000224962 gene_biotype:pseudogene transcript_biotype:processed_pseudogene	Coding
TC11003415.hg.1	2.27	0.013528	0.291306		chr11	-	130434325	130628495	ENST00000538996	accn=NULL class=lncRNA name= ref=EnsemblNoncode transcriptId=ENST00000538996 cpcScore=-1.1912700 cnci=-0.2738760	NonCoding
TC11003472.hg.1	2.26	0.000125	0.083461	CTSD	chr11	-	1773982	1785222	NM_001909; ENST00000236671; BC016320; OTTHUMT00000104272; OTTHUMT00000105334; OTTHUMT00000105335; OTTHUMT00000105336; OTTHUMT00000105337; OTTHUMT00000142060; uc001luc.2	Homo sapiens cathepsin D (CTSD), mRNA.; cathepsin D [gene_biotype:protein_coding transcript_biotype:protein_coding]; Homo sapiens cathepsin D, mRNA (cDNA clone MGC:2311 IMAGE:3506977), complete cds.; cathepsin D[gene_biotype:protein_coding transcript_biotype:protein_coding]; cathepsin D[gene_biotype:protein_coding transcript_biotype:retained_intron]; cathepsin D[gene_biotype:protein_coding transc…	Coding
TC0Y000285.hg.1	2.25	0.000844	0.136196		chrY	+	58912269	58915039	TCONS_00017659; TCONS_00017660-XLOC_008305; TCONS_00017661-XLOC_008305	accn=NULL class=lncRNA name=Human lincRNA ref=BodyMapLinc transcriptId=TCONS_00017659 cpcScore=-0.9342660 cnci=-0.1124067; linc-SPRY3-2 chrY:+:58912304-58915039	NonCoding
TC07003064.hg.1	2.24	0.010608	0.271036	TFPI2	chr7	-	93516132	93519633	EF488667	accn=EF488667 class=mRNAlike lncRNA name=NULL ref=H-invitational v7.5 transcriptId=HIT000395504 cpcScore=0.3376450 cnci=-0.1662527	NonCoding
TC03003290.hg.1	2.23	0.000144	0.08505	MUC4	chr3	-	195513847	195514331	AF177925	accn=AF177925 class=mRNAlike lncRNA name=NULL ref=H-invitational v7.5 transcriptId=HIT000072731_03 cpcScore=1.9245000 cnci=-0.0315219	NonCoding
TC09000641.hg.1	2.22	0.011059	0.274689	MIR181A2	chr9	+	127454721	127454830	NR_029611; ENST00000384863; uc004bot.3; uc004bot.2	Homo sapiens microRNA 181a-2 (MIR181A2), microRNA.; microRNA 181a-2 [gene_biotype:miRNA transcript_biotype:miRNA]; accn=NR_029611 class=lncRNA name= ref=RefGeneNoncode transcriptId=NR_029611 cpcScore=-1.1563100 cnci=-1.0000000; accn=NULL class=lncRNA name= ref=UCSCGeneNoncode transcriptId=uc004bot.2 cpcScore=-1.2210700 cnci=-1.0000000	Coding
TC02002636.hg.1	2.19	1e-05	0.056943	DNAH7	chr2	-	196602427	196935730	NM_018897; ENST00000312428; ENST00000409063; ENST00000410072; ENST00000484183; BC029567; OTTHUMT00000335202; OTTHUMT00000335203; OTTHUMT00000335204; OTTHUMT00000335205; OTTHUMT00000335206; OTTHUMT00000335207; OTTHUMT00000335208; OTTHUMT00000335209; uc002uti.4; uc002utj.4; ENST00000312446	Homo sapiens dynein, axonemal, heavy chain 7 (DNAH7), mRNA.; dynein, axonemal, heavy chain 7 [gene_biotype:protein_coding transcript_biotype:protein_coding]; dynein, axonemal, heavy chain 7 [gene_biotype:protein_coding transcript_biotype:processed_transcript]; Homo sapiens dynein, axonemal, heavy chain 7, mRNA (cDNA clone IMAGE:4838108), complete cds.; dynein, axonemal, heavy chain 7[gene_biotype…	Coding
TC02001601.hg.1	2.19	0.013752	0.292994		chr2	-	16973247	16978722			Coding
TC04002880.hg.1	2.18	0.013518	0.291217		chr4	-	185544380	185546918	linc_luo_1932; TCONS_l2_00021455-XLOC_l2_011399	accn=NULL class=lincRNA name=Human lincRNA ref=Scripture Reconstruction LincRNAs By Luo transcriptId=linc_luo_1932 cpcScore=-1.3052300 cnci=-0.2628595; linc-IRF2-2 chr4:-:185545504-185546918	NonCoding
TC05002600.hg.1	2.17	0.000965	0.142899		chr5	+	124255640	124257291	TCONS_00009501	accn=NULL class=lncRNA name=Human lincRNA ref=BodyMapLinc transcriptId=TCONS_00009501 cpcScore=-1.0356500 cnci=-0.1363625	NonCoding
TC10001390.hg.1	2.17	0.039771	0.416185		chr10	-	74035669	74035696	uc021ptf.1	THERAPEUTIC USES OF INHIBITORS OF RTP801.	Coding
TC01003139.hg.1	2.16	8e-05	0.073997		chr1	-	147762995	147769378	ENST00000434245; ENST00000445201; OTTHUMT00000039533; OTTHUMT00000039545	havana:known chromosome:GRCh38:1:148290890:148295859:-1 gene:ENSG00000231196 gene_biotype:lincRNA transcript_biotype:lincRNA; havana:known chromosome:GRCh38:1:148295792:148297271:-1 gene:ENSG00000244252 gene_biotype:lincRNA transcript_biotype:lincRNA; novel transcript[gene_biotype:lincRNA transcript_biotype:lincRNA]	Coding
TC18000271.hg.1	2.16	0.000783	0.133809	DUX4	chr18	-	102909	112287	HQ266765; uc021ugi.1	Homo sapiens clone 226-2 DUX4 mRNA, 3 UTR, exons 2 and 4 through 7, alternatively spliced.; Homo sapiens clone 200-2 DUX4 mRNA, 3' UTR, exons 2, 6, and 7, alternatively spliced.	Coding
TC0Y000018.hg.1	2.15	0.00062	0.124285	LINC00278	chrY	+	2870953	2970313	ENST00000425031; ENST00000444263; OTTHUMT00000088060; OTTHUMT00000088061	long intergenic non-protein coding RNA 278 [gene_biotype:lincRNA transcript_biotype:lincRNA]; novel transcript[gene_biotype:lincRNA transcript_biotype:lincRNA]	Coding
TC05001589.hg.1	2.15	0.000894	0.13903	LUCAT1	chr5	-	90598846	90610219	ENST00000513626; AK091866; OTTHUMT00000369756; OTTHUMT00000369757; OTTHUMT00000369758; uc003kjy.1	lung cancer associated transcript 1 (non-protein coding) [gene_biotype:lincRNA transcript_biotype:lincRNA]; Homo sapiens cDNA FLJ34547 fis, clone HLUNG2009067.; novel transcript[gene_biotype:lincRNA transcript_biotype:lincRNA]	Coding
TC02000696.hg.1	2.15	0.010347	0.270195	BCL2L11	chr2	+	111907526	111911928	ENST00000452033	cdna:known chromosome:GRCh37:2:111907526:111911928:1 gene:ENSG00000153094 gene_biotype:protein_coding transcript_biotype:protein_coding	Coding
TC10000680.hg.1	2.15	0.024467	0.355167		chr10	+	97872504	97872608	ENST00000363858	RNA, U6 small nuclear 271, pseudogene [gene_biotype:snRNA transcript_biotype:snRNA]	Coding
TC07000144.hg.1	2.14	5.6e-05	0.071939	GPNMB	chr7	+	23275586	23314729	NM_001005340; NM_002510; ENST00000258733; ENST00000381990; ENST00000409458; ENST00000478451; AK297031; AK297803; BC032783; BT007074; OTTHUMT00000214004; OTTHUMT00000327152; OTTHUMT00000327153; OTTHUMT00000327154; OTTHUMT00000327155; OTTHUMT00000327156; OTTHUMT00000327157; OTTHUMT00000327158; OTTHUMT00000327159; OTTHUMT00000327160; OTTHUMT00000327161; OTTHUMT00000327162; OTTHUMT00000327163; OTTHUM…	Homo sapiens glycoprotein (transmembrane) nmb (GPNMB), transcript variant 1, mRNA.; Homo sapiens glycoprotein (transmembrane) nmb (GPNMB), transcript variant 2, mRNA.; glycoprotein (transmembrane) nmb [gene_biotype:protein_coding transcript_biotype:protein_coding]; glycoprotein (transmembrane) nmb [gene_biotype:protein_coding transcript_biotype:processed_transcript]; Homo sapiens cDNA FLJ59334 co…	Coding
TC08000533.hg.1	2.13	0.002415	0.175798	REXO1L1P; REXO1L2P	chr8	+	86727073	86749604	NM_172239; NR_003594; ENST00000425429; uc010mgi.2	[retired]Homo sapiens REX1, RNA exonuclease 1 homolog (S. cerevisiae)-like 1 (REXO1L1), mRNA.; Homo sapiens REX1, RNA exonuclease 1 homolog-like 2, pseudogene (REXO1L2P), non-coding RNA.; accn=NR_003594 class=lncRNA name= ref=RefGeneNoncode transcriptId=NR_003594 cpcScore=5.4541000 cnci=-0.0385011; REX1, RNA exonuclease 1 homolog-like 2, pseudogene [gene_biotype:processed_pseudogene transcript_bi…	Coding
TC0X001784.hg.1	2.12	0.002895	0.185569		chrX	+	88678737	88701982	TCONS_00016999; TCONS_00017000	accn=NULL class=lncRNA name=Human lincRNA ref=BodyMapLinc transcriptId=TCONS_00016999 cpcScore=-1.3861100 cnci=-0.2747426; accn=NULL class=lncRNA name=Human lincRNA ref=BodyMapLinc transcriptId=TCONS_00017000 cpcScore=-1.2905000 cnci=-0.2170927	NonCoding
TC02002996.hg.1	2.12	0.003107	0.187823		chr2	+	3180849	3184717	linc_luo_1058	accn=NULL class=lincRNA name=Human lincRNA ref=Scripture Reconstruction LincRNAs By Luo transcriptId=linc_luo_1058 cpcScore=-1.6445400 cnci=-0.1214129	NonCoding
TC12001910.hg.1	2.11	0.001041	0.14435	ALDH1L2	chr12	-	105413562	105478355	NM_001034173; NR_027752; ENST00000258494; BC103934; BC103935; CR627287; uc001tlc.3; uc009zuo.3; uc009zup.3; ENST00000424857	Homo sapiens aldehyde dehydrogenase 1 family, member L2 (ALDH1L2), transcript variant 1, mRNA.; Homo sapiens aldehyde dehydrogenase 1 family, member L2 (ALDH1L2), transcript variant 2, non-coding RNA.; aldehyde dehydrogenase 1 family, member L2 [gene_biotype:protein_coding transcript_biotype:protein_coding]; Homo sapiens aldehyde dehydrogenase 1 family, member L2, mRNA (cDNA clone MGC:119536 IMAG…	Coding
TC04002143.hg.1	2.1	0.000956	0.142899		chr4	+	113242860	113243823	BC062457	accn=BC062457 class=mRNAlike lncRNA name=Human lncRNA ref=JounralRNA transcriptId=2662 cpcScore=-1.2342900 cnci=-0.3509294	NonCoding
TC0Y000231.hg.1	2.1	0.001001	0.14323		chrY	+	2870953	2970313	TCONS_00017606; TCONS_00017607; TCONS_00017653	accn=NULL class=lncRNA name=Human lincRNA ref=BodyMapLinc transcriptId=TCONS_00017606 cpcScore=-1.1643000 cnci=-0.2066382; accn=NULL class=lncRNA name=Human lincRNA ref=BodyMapLinc transcriptId=TCONS_00017607 cpcScore=-1.1506300 cnci=-0.1758114; accn=NULL class=lncRNA name=Human lincRNA ref=BodyMapLinc transcriptId=TCONS_00017653 cpcScore=-1.1849900 cnci=-0.1131798	NonCoding
TC0X002187.hg.1	2.1	0.011659	0.277315		chrX	-	112859587	112861440	TCONS_00017082	accn=NULL class=lncRNA name=Human lincRNA ref=BodyMapLinc transcriptId=TCONS_00017082 cpcScore=-0.6641600 cnci=-0.4947682	NonCoding
TC11002536.hg.1	2.1	0.032505	0.389556		chr11	+	5182847	5185114	OTTHUMT00000142980	novel transcript[gene_biotype:antisense transcript_biotype:antisense]	NonCoding
TC08000642.hg.1	2.09	0.006762	0.233671	LINC01181	chr8	+	104133260	104147519	AK001351; ENST00000503718; OTTHUMT00000380119; uc003ylb.1	Homo sapiens cDNA FLJ10489 fis, clone NT2RP2000232.; long intergenic non-protein coding RNA 1181 [gene_biotype:antisense transcript_biotype:antisense]; novel transcript[gene_biotype:antisense transcript_biotype:antisense]	Coding
TC14002235.hg.1	2.08	0.001545	0.155483	IGHD2-8	chr14	-	106373069	106373099	OTTHUMT00000325967; ENST00000390585	immunoglobulin heavy diversity 2-8[gene_biotype:IG_gene transcript_biotype:IG_gene]; immunoglobulin heavy diversity 2-8 [gene_biotype:IG_D_gene transcript_biotype:IG_D_gene]	Coding
TC6_cox_hap2000079.hg.1	2.08	0.00317	0.188952	HSPA1B; HSPA1A	chr6_cox_hap2	+	3305094	3307617	NM_005346; AK096017; BC009322; BC018740; BC057397; BC063507; OTTHUMT00000077143; uc011fhy.1; uc021zlk.1	Homo sapiens heat shock 70kDa protein 1B (HSPA1B), mRNA.; Homo sapiens cDNA FLJ38698 fis, clone KIDNE2002015, highly similar to HEAT SHOCK 70 KDA PROTEIN 1.; Homo sapiens heat shock 70kDa protein 1A, mRNA (cDNA clone MGC:15236 IMAGE:4123837), complete cds.; Homo sapiens heat shock 70kDa protein 1A, mRNA (cDNA clone MGC:31885 IMAGE:4906865), complete cds.; Homo sapiens heat shock 70kDa protein 1B,…	Coding
TC04001806.hg.1	2.08	0.003415	0.193636		chr4	-	185505247	185546184	ENST00000519173; ENST00000520280; ENST00000522554; OTTHUMT00000374071; OTTHUMT00000374072; OTTHUMT00000374073	havana:known chromosome:GRCh38:4:184619046:184624942:-1 gene:ENSG00000254233 gene_biotype:lincRNA transcript_biotype:lincRNA; havana:known chromosome:GRCh38:4:184618889:184624879:-1 gene:ENSG00000254233 gene_biotype:lincRNA transcript_biotype:lincRNA; havana:known chromosome:GRCh38:4:184584093:184625030:-1 gene:ENSG00000254233 gene_biotype:lincRNA transcript_biotype:lincRNA; novel transcript[gene…	Coding
TC01004603.hg.1	2.08	0.005629	0.221059	SARS	chr1	+	109756515	109760113	NR_034072	accn=NR_034072 class=lncRNA name= ref=RefGeneNoncode transcriptId=NR_034072 cpcScore=0.3493420 cnci=-0.3068823	NonCoding
TC01002254.hg.1	2.07	0.0161	0.308472		chr1	-	16317619	16317647	DQ576383; uc001axm.1	accn=DQ576383 class=piRNA name=piR-44495 ref=NONCODE v2.0 transcriptId=NULL cpcScore=-1.5321100 cnci=-1.0000000; Homo sapiens piRNA piR-44495, complete sequence.; Homo sapiens piRNA piR-44494, complete sequence.; accn=NULL class=lncRNA name= ref=UCSCGeneNoncode transcriptId=uc001axm.1 cpcScore=-1.3203000 cnci=-1.0000000	Coding
TC17001334.hg.1	2.07	0.0161	0.308472		chr17	-	28887108	28887136	DQ575791; uc002hfj.1	accn=DQ575791 class=piRNA name=piR-43903 ref=NONCODE v2.0 transcriptId=NULL cpcScore=-1.2711700 cnci=-0.5392193; Homo sapiens piRNA piR-43903, complete sequence.; accn=NULL class=lncRNA name= ref=UCSCGeneNoncode transcriptId=uc002hfj.1 cpcScore=-1.3203000 cnci=-1.0000000	Coding
TC16000470.hg.1	2.06	0.002599	0.179079	MT1DP	chr16	+	56677599	56679152	NR_003658; NR_027781; uc010cci.3; uc010vhf.2; ENST00000463480	Homo sapiens metallothionein 1D, pseudogene (functional) (MT1DP), transcript variant 1, non-coding RNA.; Homo sapiens metallothionein 1D, pseudogene (functional) (MT1DP), transcript variant 2, non-coding RNA.; Homo sapiens metallothionein 1D, pseudogene (MT1DP), transcript variant 2, non-coding RNA.; Homo sapiens metallothionein 1D, pseudogene (MT1DP), transcript variant 1, non-coding RNA.; metal…	Coding
TC07001630.hg.1	2.05	0.000198	0.08903	ASNS	chr7	-	97481429	97501854	NM_001178075; NM_001178076; NM_001178077; NM_001673; NM_133436; NM_183356; ENST00000175506; ENST00000394308; ENST00000394309; ENST00000422745; ENST00000437628; ENST00000444334; ENST00000455086; BC008723; BC014621; OTTHUMT00000059213; OTTHUMT00000333642; OTTHUMT00000333643; OTTHUMT00000333644; OTTHUMT00000333645; OTTHUMT00000333646; OTTHUMT00000333647; OTTHUMT00000333648; OTTHUMT00000333666; OTTHU…	Homo sapiens asparagine synthetase (glutamine-hydrolyzing) (ASNS), transcript variant 4, mRNA.; Homo sapiens asparagine synthetase (glutamine-hydrolyzing) (ASNS), transcript variant 5, mRNA.; Homo sapiens asparagine synthetase (glutamine-hydrolyzing) (ASNS), transcript variant 6, mRNA.; Homo sapiens asparagine synthetase (glutamine-hydrolyzing) (ASNS), transcript variant 2, mRNA.; Homo sapiens as…	Coding
TC05000594.hg.1	2.05	0.0006	0.122868		chr5	+	124255640	124257291	ENST00000509456; OTTHUMT00000371293	havana:known chromosome:GRCh38:5:124919947:124921598:1 gene:ENSG00000249423 gene_biotype:lincRNA transcript_biotype:lincRNA; novel transcript[gene_biotype:lincRNA transcript_biotype:lincRNA]	Coding
TC21000425.hg.1	2.05	0.003454	0.193719	RUNX1-IT1	chr21	-	36410233	36411723	NR_026812; uc011adz.2	Homo sapiens RUNX1 intronic transcript 1 (RUNX1-IT1), long non-coding RNA.; accn=NR_026812 class=lncRNA name= ref=RefGeneNoncode transcriptId=NR_026812 cpcScore=2.5941800 cnci=-0.2388349; Homo sapiens RUNX1 intronic transcript 1 (non-protein coding) (RUNX1-IT1), non-coding RNA.	Coding
TC6_apd_hap1000040.hg.1	2.05	0.005628	0.221059	HSPA1B; HSPA1A	chr6_apd_hap1	+	3110276	3112790	NM_005346; AK096017; BC009322; BC018740; BC057397; BC063507; OTTHUMT00000309426; uc011eod.1; uc021zjh.1	Homo sapiens heat shock 70kDa protein 1B (HSPA1B), mRNA.; Homo sapiens cDNA FLJ38698 fis, clone KIDNE2002015, highly similar to HEAT SHOCK 70 KDA PROTEIN 1.; Homo sapiens heat shock 70kDa protein 1A, mRNA (cDNA clone MGC:15236 IMAGE:4123837), complete cds.; Homo sapiens heat shock 70kDa protein 1A, mRNA (cDNA clone MGC:31885 IMAGE:4906865), complete cds.; Homo sapiens heat shock 70kDa protein 1B,…	Coding
TC6_dbb_hap3000163.hg.1	2.04	0.004149	0.203345	HSPA1A	chr6_dbb_hap3	-	3068907	3071309	AK298056; uc011gfu.1	Homo sapiens cDNA FLJ54370 complete cds, highly similar to Heat shock 70 kDa protein 1.	Coding
TC06003759.hg.1	2.04	0.005163	0.216867		chr6	-	88853849	88854837	AY011601	accn=AY011601 class=mRNAlike lncRNA name=NULL ref=H-invitational v7.5 transcriptId=HIT000385935 cpcScore=4.4287300 cnci=-0.0666509	NonCoding
TC01002356.hg.1	2.04	0.008702	0.252603		chr1	-	24320926	24320957	DQ588542; uc021oit.1	accn=DQ588542 class=piRNA name=piR-55654 ref=NONCODE v2.0 transcriptId=NULL cpcScore=-1.3760000 cnci=-1.0000000; Homo sapiens piRNA piR-55654, complete sequence.; Homo sapiens piRNA piR-30091, complete sequence.	Coding
TC12000715.hg.1	2.04	0.017772	0.318092		chr12	+	93346415	93346521	ENST00000365664	RNA, U6 small nuclear 1329, pseudogene [gene_biotype:snRNA transcript_biotype:snRNA]	Coding
TC12000150.hg.1	2.03	0.000701	0.131451		chr12	+	9811163	9814681	ENST00000537616	havana:known chromosome:GRCh38:12:9658567:9662085:1 gene:ENSG00000257027 gene_biotype:sense_intronic transcript_biotype:sense_intronic	Coding
TC01003365.hg.1	2.02	5e-06	0.040592	FCRL3	chr1	-	157646271	157670775	NM_052939; ENST00000368184; ENST00000368186; ENST00000473231; AF416902; AF416903; AF416905; AK098122; AL833391; BC013698; BC028933; OTTHUMT00000051414; OTTHUMT00000051415; OTTHUMT00000051416; OTTHUMT00000051417; OTTHUMT00000051419; OTTHUMT00000051420; OTTHUMT00000051421; OTTHUMT00000051422; OTTHUMT00000051423; OTTHUMT00000096520; OTTHUMT00000096521; uc001fqx.4; uc001fqy.4; uc001fqz.4; uc001fra.3;…	Homo sapiens Fc receptor-like 3 (FCRL3), mRNA.; Fc receptor-like 3 [gene_biotype:protein_coding transcript_biotype:protein_coding]; Fc receptor-like 3 [gene_biotype:protein_coding transcript_biotype:processed_transcript]; Homo sapiens SH2 domain-containing phosphatase anchor protein 2b mRNA, complete cds, alternatively spliced.; Homo sapiens SH2 domain-containing phosphatase anchor protein 2c mRN…	Coding
TC08001385.hg.1	2.02	0.001661	0.156283	REXO1L1P; REXO1L2P	chr8	-	86756684	86840171	NM_172239; NR_003594; uc022axg.1; ENST00000540724; uc022axh.1; uc022axi.1	[retired]Homo sapiens REX1, RNA exonuclease 1 homolog (S. cerevisiae)-like 1 (REXO1L1), mRNA.; Homo sapiens REX1, RNA exonuclease 1 homolog-like 2, pseudogene (REXO1L2P), non-coding RNA.; accn=NR_003594 class=lncRNA name= ref=RefGeneNoncode transcriptId=NR_003594 cpcScore=5.4541000 cnci=-0.0385011; Homo sapiens REX1, RNA exonuclease 1 homolog (S. cerevisiae)-like 2 (pseudogene) (REXO1L2P), non-co…	Coding
TC6_dbb_hap3000070.hg.1	2.02	0.005256	0.21731	HSPA1B; HSPA1A	chr6_dbb_hap3	+	3081099	3083619	NM_005346; AK096017; BC009322; BC018740; BC057397; BC063507; OTTHUMT00000310269; uc011gfv.2; uc021znr.1	Homo sapiens heat shock 70kDa protein 1B (HSPA1B), mRNA.; Homo sapiens cDNA FLJ38698 fis, clone KIDNE2002015, highly similar to HEAT SHOCK 70 KDA PROTEIN 1.; Homo sapiens heat shock 70kDa protein 1A, mRNA (cDNA clone MGC:15236 IMAGE:4123837), complete cds.; Homo sapiens heat shock 70kDa protein 1A, mRNA (cDNA clone MGC:31885 IMAGE:4906865), complete cds.; Homo sapiens heat shock 70kDa protein 1B,…	Coding
TC22000525.hg.1	2.02	0.04131	0.420848		chr22	-	21045982	21046036	DQ571461; uc011ahv.1; uc011ahv.2	accn=DQ571461 class=piRNA name=piR-31573 ref=NONCODE v2.0 transcriptId=NULL cpcScore=-1.2960500 cnci=-1.0000000; Homo sapiens piRNA piR-31573, complete sequence.; accn=NULL class=lncRNA name= ref=UCSCGeneNoncode transcriptId=uc011ahv.1 cpcScore=-1.3291000 cnci=-0.2491535; Homo sapiens piRNA piR-30261, complete sequence.	Coding
TC22000536.hg.1	2.02	0.04131	0.420848		chr22	-	21637904	21637958	DQ571461; uc002zun.2; uc002zun.3	accn=DQ571461 class=piRNA name=piR-31573 ref=NONCODE v2.0 transcriptId=NULL cpcScore=-1.2960500 cnci=-1.0000000; Homo sapiens piRNA piR-31573, complete sequence.; accn=NULL class=lncRNA name= ref=UCSCGeneNoncode transcriptId=uc002zun.2 cpcScore=-1.3440800 cnci=-0.2547045; Homo sapiens piRNA piR-30261, complete sequence.	Coding
TC22000586.hg.1	2.02	0.04131	0.420848		chr22	-	24648707	24648761	DQ571461; uc002zzt.1; uc002zzt.2	accn=DQ571461 class=piRNA name=piR-31573 ref=NONCODE v2.0 transcriptId=NULL cpcScore=-1.2960500 cnci=-1.0000000; Homo sapiens piRNA piR-31573, complete sequence.; accn=NULL class=lncRNA name= ref=UCSCGeneNoncode transcriptId=uc002zzt.1 cpcScore=-1.3291000 cnci=-0.2476406; Homo sapiens piRNA piR-30261, complete sequence.	Coding
TC6_qbl_hap6000070.hg.1	2.01	0.004196	0.203614	HSPA1B; HSPA1A	chr6_qbl_hap6	+	3089163	3091687	NM_005346; AK096017; BC009322; BC018740; BC057397; BC063507; OTTHUMT00000035305; uc011iry.1; uc021zuj.1	Homo sapiens heat shock 70kDa protein 1B (HSPA1B), mRNA.; Homo sapiens cDNA FLJ38698 fis, clone KIDNE2002015, highly similar to HEAT SHOCK 70 KDA PROTEIN 1.; Homo sapiens heat shock 70kDa protein 1A, mRNA (cDNA clone MGC:15236 IMAGE:4123837), complete cds.; Homo sapiens heat shock 70kDa protein 1A, mRNA (cDNA clone MGC:31885 IMAGE:4906865), complete cds.; Homo sapiens heat shock 70kDa protein 1B,…	Coding
TC17001281.hg.1	2.01	0.030352	0.379207		chr17	-	26593779	26593810	DQ592978; uc021ttj.1	accn=DQ592978 class=piRNA name=piR-33090 ref=NONCODE v2.0 transcriptId=NULL cpcScore=-1.2945300 cnci=-1.0000000; Homo sapiens piRNA piR-33090, complete sequence.; Homo sapiens piRNA piR-33089, complete sequence.	Coding
TC07002093.hg.1	2	0.010853	0.273123		chr7	+	389257	391503	TCONS_00013287; TCONS_00013288; TCONS_00014042; TCONS_00014043	accn=NULL class=lncRNA name=Human lincRNA ref=BodyMapLinc transcriptId=TCONS_00013287 cpcScore=-0.2267280 cnci=-0.0497273; accn=NULL class=lncRNA name=Human lincRNA ref=BodyMapLinc transcriptId=TCONS_00013288 cpcScore=-0.2487510 cnci=-0.0508341; accn=NULL class=lncRNA name=Human lincRNA ref=BodyMapLinc transcriptId=TCONS_00014042 cpcScore=-0.3684610 cnci=-0.0030861; accn=NULL class=lncRNA name=Hu…	NonCoding
TC0X000004.hg.1	2	0.026154	0.362201		chrX	+	800014	800044	DQ576039; uc004cpj.1; uc004cpj.2	accn=DQ576039 class=piRNA name=piR-44151 ref=NONCODE v2.0 transcriptId=NULL cpcScore=-1.3071900 cnci=-1.0000000; Homo sapiens piRNA piR-44151, complete sequence.; accn=NULL class=lncRNA name= ref=UCSCGeneNoncode transcriptId=uc004cpj.1 cpcScore=-1.2952700 cnci=-1.0000000	Coding
TC0Y000004.hg.1	2	0.026154	0.362201		chrY	+	750014	750044	DQ576039; uc004fow.1; uc004fow.2	accn=DQ576039 class=piRNA name=piR-44151 ref=NONCODE v2.0 transcriptId=NULL cpcScore=-1.3071900 cnci=-1.0000000; Homo sapiens piRNA piR-44151, complete sequence.; accn=NULL class=lncRNA name= ref=UCSCGeneNoncode transcriptId=uc004fow.1 cpcScore=-1.2952700 cnci=-1.0000000	Coding
TC15001006.hg.1	2	0.026154	0.362201		chr15	-	20319595	20319625	DQ576041; uc021sev.1	accn=DQ576041 class=piRNA name=piR-44153 ref=NONCODE v2.0 transcriptId=NULL cpcScore=-1.2950300 cnci=-1.0000000; Homo sapiens piRNA piR-44153, complete sequence.; Homo sapiens piRNA piR-44151, complete sequence.	Coding
TC15001024.hg.1	2	0.026154	0.362201		chr15	-	21326210	21326240	DQ576041; uc010tzh.1; uc010tzh.2	accn=DQ576041 class=piRNA name=piR-44153 ref=NONCODE v2.0 transcriptId=NULL cpcScore=-1.2950300 cnci=-1.0000000; Homo sapiens piRNA piR-44153, complete sequence.; accn=NULL class=lncRNA name= ref=UCSCGeneNoncode transcriptId=uc010tzh.1 cpcScore=-1.2952700 cnci=-1.0000000; Homo sapiens piRNA piR-44151, complete sequence.	Coding
TC01001373.hg.1	1.99	0.000181	0.088095	LY9	chr1	+	160765896	160798045	NM_001033667; NM_002348; ENST00000263285; ENST00000368035; ENST00000368037; ENST00000368039; ENST00000392203; ENST00000479663; AK303403; AY007142; BC027920; BC062589; BC121049; L42621; OTTHUMT00000060457; OTTHUMT00000060458; OTTHUMT00000060459; OTTHUMT00000060460; OTTHUMT00000060461; OTTHUMT00000060462; OTTHUMT00000071438; OTTHUMT00000071439; OTTHUMT00000071440; OTTHUMT00000071441; OTTHUMT0000007…	Homo sapiens lymphocyte antigen 9 (LY9), transcript variant 2, mRNA.; Homo sapiens lymphocyte antigen 9 (LY9), transcript variant 1, mRNA.; lymphocyte antigen 9 [gene_biotype:protein_coding transcript_biotype:protein_coding]; lymphocyte antigen 9 [gene_biotype:protein_coding transcript_biotype:retained_intron]; Homo sapiens cDNA FLJ56843 complete cds, highly similar to T-lymphocyte surface antige…	Coding
TC01000612.hg.1	1.99	0.009842	0.266286		chr1	+	50447887	50447967	ENST00000408819	ncrna:novel chromosome:GRCh38:1:49982215:49982295:1 gene:ENSG00000221746 gene_biotype:miRNA transcript_biotype:miRNA	Coding
TC04002853.hg.1	1.99	0.017619	0.318092		chr4	-	180087670	180091375	TCONS_00007914; TCONS_00007915	accn=NULL class=lncRNA name=Human lincRNA ref=BodyMapLinc transcriptId=TCONS_00007914 cpcScore=-0.9610750 cnci=-0.2421550; accn=NULL class=lncRNA name=Human lincRNA ref=BodyMapLinc transcriptId=TCONS_00007915 cpcScore=-1.2306800 cnci=-0.2366845	NonCoding
TC06001547.hg.1	1.98	0.006681	0.233671	HSPA1A	chr6	-	31783320	31785722	AK298056; uc011dok.1	Homo sapiens cDNA FLJ54370 complete cds, highly similar to Heat shock 70 kDa protein 1.	Coding
TC6_apd_hap1000088.hg.1	1.98	0.009161	0.257855	HSPA1A	chr6_apd_hap1	-	3098081	3100483	AK298056; uc011eoc.1	Homo sapiens cDNA FLJ54370 complete cds, highly similar to Heat shock 70 kDa protein 1.	Coding
TC07002609.hg.1	1.98	0.012099	0.280481		chr7	+	135710489	135769416	TCONS_00013085; TCONS_00013606	accn=NULL class=lncRNA name=Human lincRNA ref=BodyMapLinc transcriptId=TCONS_00013085 cpcScore=-0.6754610 cnci=-0.2596201; accn=NULL class=lncRNA name=Human lincRNA ref=BodyMapLinc transcriptId=TCONS_00013606 cpcScore=-1.1290600 cnci=-0.2949435	NonCoding
TC07001611.hg.1	1.97	5.6e-05	0.071939	TFPI2	chr7	-	93514709	93520303	NM_006528; ENST00000222543; AK075425; AK092499; BC005330; OTTHUMT00000254720; OTTHUMT00000341554; OTTHUMT00000341555; ENST00000545378; uc003umy.1; uc003umz.1; uc003una.1	Homo sapiens tissue factor pathway inhibitor 2 (TFPI2), transcript variant 1, mRNA.; tissue factor pathway inhibitor 2 [gene_biotype:protein_coding transcript_biotype:protein_coding]; Homo sapiens cDNA PSEC0116 fis, clone PLACE1001890, highly similar to TISSUE FACTOR PATHWAY INHIBITOR 2 PRECURSOR.; Homo sapiens cDNA FLJ35180 fis, clone PLACE6014882, highly similar to TISSUE FACTOR PATHWAY INHIBIT…	Coding
TC14002001.hg.1	1.97	0.009052	0.256605		chr14	-	50504313	50507947	uc001wxl.2	accn=NULL class=lncRNA name= ref=UCSCGeneNoncode transcriptId=uc001wxl.2 cpcScore=-0.0131599 cnci=-0.2366633	NonCoding
TC07001636.hg.1	1.97	0.021945	0.340642		chr7	-	98392341	98392447	ENST00000384475	RNA, U6 small nuclear 393, pseudogene [gene_biotype:snRNA transcript_biotype:snRNA]	Coding
TC22001203.hg.1	1.96	0.001012	0.14323		chr22	-	18717736	18721114	OTTHUMT00000319068	accn=NULL class=mRNAlike lncRNA name=vega lncRNA ref=GENCODE transcriptId=OTTHUMT00000319068 cpcScore=-0.1174730 cnci=-0.4531269	NonCoding
TC17001466.hg.1	1.95	0.000168	0.086646	CCR7	chr17	-	38710021	38721736	NM_001838; ENST00000246657; BC035343; OTTHUMT00000257222; uc002huw.3	Homo sapiens chemokine (C-C motif) receptor 7 (CCR7), mRNA.; chemokine (C-C motif) receptor 7 [gene_biotype:protein_coding transcript_biotype:protein_coding]; Homo sapiens chemokine (C-C motif) receptor 7, mRNA (cDNA clone MGC:34623 IMAGE:5180758), complete cds.; chemokine (C-C motif) receptor 7[gene_biotype:protein_coding transcript_biotype:protein_coding]	Coding
TC04002845.hg.1	1.95	0.006297	0.23067		chr4	-	176379440	176387848	TCONS_00007907	accn=NULL class=lncRNA name=Human lincRNA ref=BodyMapLinc transcriptId=TCONS_00007907 cpcScore=-1.1707000 cnci=-0.2417793	NonCoding
TC04000110.hg.1	1.95	0.026835	0.365495	USP17L9P; USP17L25; USP17L30	chr4	+	9360108	9366447	NM_001105662; NM_001242326; ENST00000504104; OTTHUMT00000359619; uc021xls.1	[retired] Homo sapiens ubiquitin specific peptidase 17 (USP17), mRNA.; Homo sapiens ubiquitin specific peptidase 17-like family member 25 (USP17L25), mRNA.; ubiquitin specific peptidase 17-like family member 30 [gene_biotype:protein_coding transcript_biotype:protein_coding]; ubiquitin specific peptidase 17-like family member 30[gene_biotype:protein_coding transcript_biotype:protein_coding]	Coding
TC04001759.hg.1	1.94	0.000817	0.134849		chr4	-	176379440	176387848	ENST00000506984; OTTHUMT00000362196	havana:known chromosome:GRCh38:4:175458289:175466697:-1 gene:ENSG00000249945 gene_biotype:lincRNA transcript_biotype:lincRNA; putative novel transcript[gene_biotype:lincRNA transcript_biotype:lincRNA]	Coding
TC14001722.hg.1	1.93	0.000132	0.08505	SLC38A6	chr14	+	61447965	61550451	NR_033344	accn=NR_033344 class=lncRNA name= ref=RefGeneNoncode transcriptId=NR_033344 cpcScore=6.6080500 cnci=-0.2413051	NonCoding
TC09002250.hg.1	1.93	0.000216	0.08903	MIR181A2HG	chr9	+	127420691	127460907	BC030772; NR_038975; uc004bos.2	accn=BC030772 class=mRNAlike lncRNA name=Human lncRNA ref=JounralRNA transcriptId=4261 cpcScore=-1.0463500 cnci=-0.2549286; accn=NR_038975 class=lncRNA name= ref=RefGeneNoncode transcriptId=NR_038975 cpcScore=-1.0252400 cnci=-0.1795837; accn=NULL class=lncRNA name= ref=UCSCGeneNoncode transcriptId=uc004bos.2 cpcScore=-1.2020100 cnci=-0.2852095	NonCoding
TC08000487.hg.1	1.93	0.002562	0.178516	LY96	chr8	+	74903564	74941322	NM_001195797; NM_015364; ENST00000284818; ENST00000518893; BC020690; OTTHUMT00000379032; OTTHUMT00000379088; uc003yad.3; uc022awb.1	Homo sapiens lymphocyte antigen 96 (LY96), transcript variant 2, mRNA.; Homo sapiens lymphocyte antigen 96 (LY96), transcript variant 1, mRNA.; lymphocyte antigen 96 [gene_biotype:protein_coding transcript_biotype:protein_coding]; Homo sapiens lymphocyte antigen 96, mRNA (cDNA clone MGC:22424 IMAGE:4767246), complete cds.; lymphocyte antigen 96[gene_biotype:protein_coding transcript_biotype:prote…	Coding
TC04000102.hg.1	1.93	0.006268	0.230654		chr4	+	9274090	9274640	ENST00000506619; OTTHUMT00000359424	ubiquitin specific peptidase 17-like family member 23 [gene_biotype:protein_coding transcript_biotype:protein_coding]; ubiquitin specific peptidase 17-like family member 23[gene_biotype:protein_coding transcript_biotype:protein_coding]	Coding
TC6_qbl_hap6000164.hg.1	1.93	0.017815	0.318171	HSPA1A	chr6_qbl_hap6	-	3076967	3079369	AK298056; uc011irx.1	Homo sapiens cDNA FLJ54370 complete cds, highly similar to Heat shock 70 kDa protein 1.	Coding
TC19001925.hg.1	1.93	0.018464	0.321781		chr19	+	302198	304460	TCONS_l2_00012221-XLOC_l2_006548; TCONS_l2_00012222-XLOC_l2_006548; TCONS_l2_00012223-XLOC_l2_006548; TCONS_l2_00012224-XLOC_l2_006548; TCONS_l2_00012225-XLOC_l2_006548	linc-MADCAM1 chr19:+:302197-304321; linc-MADCAM1 chr19:+:302227-303170; linc-MADCAM1 chr19:+:302322-302944; linc-MADCAM1 chr19:+:303035-304321; linc-MADCAM1 chr19:+:303339-304460	NonCoding
TC03000403.hg.1	1.93	0.037739	0.408405	MIR548A2	chr3	+	64705683	64941858	NR_030317; uc021xab.1	Homo sapiens microRNA 548a-2 (MIR548A2), microRNA.; accn=NR_030317 class=lncRNA name= ref=RefGeneNoncode transcriptId=NR_030317 cpcScore=-1.1795400 cnci=-0.3159016	Coding
TC02000533.hg.1	1.93	0.046935	0.437193		chr2	+	87615405	87615434	DQ576039; uc002ssi.1; uc002ssi.2	accn=DQ576039 class=piRNA name=piR-44151 ref=NONCODE v2.0 transcriptId=NULL cpcScore=-1.3071900 cnci=-1.0000000; Homo sapiens piRNA piR-44151, complete sequence.; accn=NULL class=lncRNA name= ref=UCSCGeneNoncode transcriptId=uc002ssi.1 cpcScore=-1.2952700 cnci=-1.0000000	Coding
TC02000561.hg.1	1.93	0.046935	0.437193		chr2	+	90319059	90319088	DQ576039; uc010ytw.1; uc010ytw.2	accn=DQ576039 class=piRNA name=piR-44151 ref=NONCODE v2.0 transcriptId=NULL cpcScore=-1.3071900 cnci=-1.0000000; Homo sapiens piRNA piR-44151, complete sequence.; accn=NULL class=lncRNA name= ref=UCSCGeneNoncode transcriptId=uc010ytw.1 cpcScore=-1.2952700 cnci=-1.0000000	Coding
TC02002078.hg.1	1.93	0.046935	0.437193		chr2	-	90493808	90493837	DQ576041; uc010yty.1; uc010yty.2	accn=DQ576041 class=piRNA name=piR-44153 ref=NONCODE v2.0 transcriptId=NULL cpcScore=-1.2950300 cnci=-1.0000000; Homo sapiens piRNA piR-44153, complete sequence.; accn=NULL class=lncRNA name= ref=UCSCGeneNoncode transcriptId=uc010yty.1 cpcScore=-1.2952700 cnci=-1.0000000; Homo sapiens piRNA piR-44151, complete sequence.	Coding
TC02002081.hg.1	1.93	0.046935	0.437193		chr2	-	91715334	91715363	DQ576041; uc002stq.1; uc002stq.2	accn=DQ576041 class=piRNA name=piR-44153 ref=NONCODE v2.0 transcriptId=NULL cpcScore=-1.2950300 cnci=-1.0000000; Homo sapiens piRNA piR-44153, complete sequence.; accn=NULL class=lncRNA name= ref=UCSCGeneNoncode transcriptId=uc002stq.1 cpcScore=-1.2952700 cnci=-1.0000000; Homo sapiens piRNA piR-44151, complete sequence.	Coding
TC01005132.hg.1	1.92	0.005845	0.223882		chr1	+	236260402	236261074	TCONS_00002263; TCONS_00002264; TCONS_00002265-XLOC_000630; TCONS_00002266	accn=NULL class=lncRNA name=Human lincRNA ref=BodyMapLinc transcriptId=TCONS_00002263 cpcScore=-1.1399600 cnci=-0.2863488; accn=NULL class=lncRNA name=Human lincRNA ref=BodyMapLinc transcriptId=TCONS_00002264 cpcScore=-1.1469100 cnci=-0.3394427; linc-GPR137B-1 chr1:+:236260401-236261074; accn=NULL class=lncRNA name=Human lincRNA ref=BodyMapLinc transcriptId=TCONS_00002266 cpcScore=-1.1533200 cnci…	NonCoding
TC22000259.hg.1	1.91	9.1e-05	0.074861	HMOX1	chr22	+	35776354	35790207	NM_002133; ENST00000216117; BC001491; OTTHUMT00000320657; OTTHUMT00000320658; OTTHUMT00000320659; OTTHUMT00000320660; uc003ant.2	Homo sapiens heme oxygenase 1 (HMOX1), mRNA.; heme oxygenase 1 [gene_biotype:protein_coding transcript_biotype:protein_coding]; Homo sapiens heme oxygenase (decycling) 1, mRNA (cDNA clone MGC:1723 IMAGE:3504480), complete cds.; heme oxygenase (decycling) 1[gene_biotype:protein_coding transcript_biotype:protein_coding]; heme oxygenase (decycling) 1[gene_biotype:protein_coding transcript_biotype:re…	Coding
TC08001384.hg.1	1.91	0.001921	0.166389	REXO1L1P; REXO1L2P	chr8	-	86568671	86575726	NM_172239; NR_003594; ENST00000379010; OTTHUMT00000381106; uc022axf.1	[retired]Homo sapiens REX1, RNA exonuclease 1 homolog (S. cerevisiae)-like 1 (REXO1L1), mRNA.; Homo sapiens REX1, RNA exonuclease 1 homolog-like 2, pseudogene (REXO1L2P), non-coding RNA.; REX1, RNA exonuclease 1 homolog-like 1, pseudogene [gene_biotype:transcribed_processed_pseudogene transcript_biotype:processed_transcript]; accn=NR_003594 class=lncRNA name= ref=RefGeneNoncode transcriptId=NR_00…	Coding
TC11002453.hg.1	1.91	0.006562	0.233348		chr11	-	130434325	130628495	ENST00000538996	accn=NULL class=lncRNA name= ref=EnsemblNoncode transcriptId=ENST00000538996 cpcScore=-1.1912700 cnci=-0.2738760	Coding
TC16000268.hg.1	1.91	0.006562	0.233348		chr16	+	25081005	25081035	DQ589737; uc002dni.1	accn=DQ589737 class=piRNA name=piR-56849 ref=NONCODE v2.0 transcriptId=NULL cpcScore=-1.5794200 cnci=-0.5882404; Homo sapiens piRNA piR-56849, complete sequence.; Homo sapiens piRNA piR-30135, complete sequence.; accn=NULL class=lncRNA name= ref=UCSCGeneNoncode transcriptId=uc002dni.1 cpcScore=-1.2954500 cnci=-1.0000000	Coding
TC02002210.hg.1	1.91	0.006589	0.233587		chr2	-	112249520	112252388	ENST00000432268; OTTHUMT00000332148	havana:known chromosome:GRCh38:2:111491943:111494811:-1 gene:ENSG00000224959 gene_biotype:lincRNA transcript_biotype:lincRNA; accn=NULL class=lncRNA name= ref=EnsemblNoncode transcriptId=ENST00000432268 cpcScore=-1.0911900 cnci=-0.2942405; novel transcript[gene_biotype:lincRNA transcript_biotype:lincRNA]	Coding
TC01001840.hg.1	1.91	0.007167	0.238134		chr1	+	224196429	224198309	ENST00000540997	havana:known chromosome:GRCh38:1:224008727:224010612:1 gene:ENSG00000185495 gene_biotype:transcribed_unprocessed_pseudogene transcript_biotype:retained_intron	Coding
TC04000116.hg.1	1.91	0.008467	0.251097		chr4	+	10008106	10011349	ENST00000503493; OTTHUMT00000359875	havana:known chromosome:GRCh38:4:10006482:10009725:1 gene:ENSG00000250413 gene_biotype:antisense transcript_biotype:antisense; putative novel transcript, antisense to SLC2A9[gene_biotype:antisense transcript_biotype:antisense]	Coding
TC03000752.hg.1	1.91	0.009042	0.256454		chr3	+	139185272	139185637	ENST00000512398; OTTHUMT00000358493	havana:known chromosome:GRCh38:3:139466430:139466795:1 gene:ENSG00000248790 gene_biotype:antisense transcript_biotype:antisense; putative novel transcript[gene_biotype:antisense transcript_biotype:antisense]	Coding
TC17000406.hg.1	1.9	0.002634	0.179932	CCL18	chr17	+	34391640	34399392	NM_002988; BC069700; BC096124; uc002hku.3; ENST00000004921; OTTHUMT00000256583	Homo sapiens chemokine (C-C motif) ligand 18 (pulmonary and activation-regulated) (CCL18), mRNA.; Homo sapiens chemokine (C-C motif) ligand 18 (pulmonary and activation-regulated), mRNA (cDNA clone MGC:97365 IMAGE:7262626), complete cds.; Homo sapiens chemokine (C-C motif) ligand 18 (pulmonary and activation-regulated), mRNA (cDNA clone MGC:116770 IMAGE:40002484), complete cds.; cdna:known chromo…	Coding
TC14000919.hg.1	1.9	0.004073	0.202696	SNORD8	chr14	-	21865451	21865560	NR_002916; ENST00000363915; uc001wau.1	Homo sapiens small nucleolar RNA, C/D box 8 (SNORD8), small nucleolar RNA.; small nucleolar RNA, C/D box 8 [gene_biotype:snoRNA transcript_biotype:snoRNA]; accn=NR_002916 class=lncRNA name= ref=RefGeneNoncode transcriptId=NR_002916 cpcScore=-0.9296200 cnci=-0.4673026; accn=NULL class=lncRNA name= ref=UCSCGeneNoncode transcriptId=uc001wau.1 cpcScore=-0.9296200 cnci=-0.4724392	Coding
TC04001433.hg.1	1.9	0.004298	0.204837		chr4	-	103780550	103780653	ENST00000458860	ncrna:snoRNA chromosome:GRCh37:4:103780550:103780653:-1 gene:ENSG00000238948 gene_biotype:snoRNA transcript_biotype:snoRNA	Coding
TC13000879.hg.1	1.89	0.000239	0.092639		chr13	-	111547406	111551519	ENST00000426991; OTTHUMT00000106495	ANKRD10 intronic transcript 1 [gene_biotype:sense_intronic transcript_biotype:sense_intronic]; novel transcript, sense intronic to ANKRD10[gene_biotype:sense_intronic transcript_biotype:sense_intronic]	Coding
TC03003391.hg.1	1.89	0.000257	0.097524	SLC12A8	chr3	-	124801480	124931708	NM_001195483; NM_024628; ENST00000393469; ENST00000430155; ENST00000465475; ENST00000469902; BC063528; BC126158; BX538023; OTTHUMT00000355711; OTTHUMT00000355712; OTTHUMT00000355713; OTTHUMT00000355870; OTTHUMT00000355882; OTTHUMT00000355883; OTTHUMT00000355884; OTTHUMT00000355885; OTTHUMT00000355897; OTTHUMT00000355898; OTTHUMT00000355899; OTTHUMT00000355900; OTTHUMT00000355901; OTTHUMT000003559…	Homo sapiens solute carrier family 12, member 8 (SLC12A8), transcript variant 2, mRNA.; Homo sapiens solute carrier family 12, member 8 (SLC12A8), transcript variant 1, mRNA.; solute carrier family 12, member 8 [gene_biotype:protein_coding transcript_biotype:protein_coding]; solute carrier family 12, member 8 [gene_biotype:protein_coding transcript_biotype:processed_transcript]; Homo sapiens solu…	Coding
TC16000248.hg.1	1.89	0.022639	0.34439		chr16	+	22517268	22517294	DQ584116; uc021tev.1	accn=DQ584116 class=piRNA name=piR-51228 ref=NONCODE v2.0 transcriptId=NULL cpcScore=-1.4392100 cnci=-0.1466811; Homo sapiens piRNA piR-51228, complete sequence.	Coding
TC08002406.hg.1	1.89	0.02902	0.375862	REXO1L2P	chr8	-	86566828	86567905	NR_003594	accn=NR_003594 class=lncRNA name= ref=RefGeneNoncode transcriptId=NR_003594 cpcScore=5.4541000 cnci=-0.0385011	NonCoding
TC07002494.hg.1	1.88	0.007893	0.244683	MUC12	chr7	+	100643194	100644666	AK025404	accn=AK025404 class=mRNAlike lncRNA name=NULL ref=H-invitational v7.5 transcriptId=HIT000008678 cpcScore=2.1611700 cnci=-0.0825375	NonCoding
TC6_cox_hap2000174.hg.1	1.88	0.014078	0.295796	HSPA1A	chr6_cox_hap2	-	3292900	3295302	AK298056; uc011fhx.1	Homo sapiens cDNA FLJ54370 complete cds, highly similar to Heat shock 70 kDa protein 1.	Coding
TC04000103.hg.1	1.88	0.016772	0.31397	USP17L25; USP17L24; USP17L26; USP17L27; USP17L28; USP17L29	chr4	+	9326890	9328483	NM_001242326; NM_001242327; NM_001242328; NM_001242330; NM_001242331; NM_001242332; ENST00000504481; OTTHUMT00000359621; uc021xll.1	Homo sapiens ubiquitin specific peptidase 17-like family member 25 (USP17L25), mRNA.; Homo sapiens ubiquitin specific peptidase 17-like family member 24 (USP17L24), mRNA.; Homo sapiens ubiquitin specific peptidase 17-like family member 26 (USP17L26), mRNA.; Homo sapiens ubiquitin specific peptidase 17-like family member 27 (USP17L27), mRNA.; Homo sapiens ubiquitin specific peptidase 17-like famil…	Coding
TC04000104.hg.1	1.88	0.016772	0.31397	USP17L9P; USP17L25; USP17L24; USP17L29; USP17L27	chr4	+	9331636	9333229	NM_001105662; NM_001242326; NM_001242327; NM_001242332; ENST00000509271; OTTHUMT00000359612; uc021xlm.1	[retired] Homo sapiens ubiquitin specific peptidase 17 (USP17), mRNA.; Homo sapiens ubiquitin specific peptidase 17-like family member 25 (USP17L25), mRNA.; Homo sapiens ubiquitin specific peptidase 17-like family member 24 (USP17L24), mRNA.; Homo sapiens ubiquitin specific peptidase 17-like family member 29 (USP17L29), mRNA.; ubiquitin specific peptidase 17-like family member 25 [gene_biotype:pr…	Coding
TC04000105.hg.1	1.88	0.016772	0.31397	USP17L25; USP17L24; USP17L26; USP17L29	chr4	+	9336383	9337976	NM_001242326; NM_001242327; NM_001242328; NM_001242332; ENST00000509660; OTTHUMT00000359609; uc021xln.1	Homo sapiens ubiquitin specific peptidase 17-like family member 25 (USP17L25), mRNA.; Homo sapiens ubiquitin specific peptidase 17-like family member 24 (USP17L24), mRNA.; Homo sapiens ubiquitin specific peptidase 17-like family member 26 (USP17L26), mRNA.; Homo sapiens ubiquitin specific peptidase 17-like family member 29 (USP17L29), mRNA.; ubiquitin specific peptidase 17-like family member 26 […	Coding
TC04000107.hg.1	1.88	0.016772	0.31397	USP17L25; USP17L24; USP17L26; USP17L29; USP17L27; USP17L28	chr4	+	9345873	9347466	NM_001242326; NM_001242327; NM_001242328; NM_001242332; ENST00000515574; OTTHUMT00000359606; uc021xlp.1	Homo sapiens ubiquitin specific peptidase 17-like family member 25 (USP17L25), mRNA.; Homo sapiens ubiquitin specific peptidase 17-like family member 24 (USP17L24), mRNA.; Homo sapiens ubiquitin specific peptidase 17-like family member 26 (USP17L26), mRNA.; Homo sapiens ubiquitin specific peptidase 17-like family member 29 (USP17L29), mRNA.; ubiquitin specific peptidase 17-like family member 27 […	Coding
TC04000108.hg.1	1.88	0.016772	0.31397	USP17L25; USP17L24; USP17L26; USP17L29; USP17L28; USP17L30	chr4	+	9350618	9352211	NM_001242326; NM_001242327; NM_001242328; NM_001242332; ENST00000504543; OTTHUMT00000359611; uc021xlq.1	Homo sapiens ubiquitin specific peptidase 17-like family member 25 (USP17L25), mRNA.; Homo sapiens ubiquitin specific peptidase 17-like family member 24 (USP17L24), mRNA.; Homo sapiens ubiquitin specific peptidase 17-like family member 26 (USP17L26), mRNA.; Homo sapiens ubiquitin specific peptidase 17-like family member 29 (USP17L29), mRNA.; ubiquitin specific peptidase 17-like family member 28 […	Coding
TC04000109.hg.1	1.88	0.016772	0.31397	USP17L9P; USP17L25; USP17L24; USP17L5; USP17L29	chr4	+	9355363	9356956	NM_001105662; NM_001242326; NM_001242327; NM_001242329; NM_001242332; ENST00000511681; OTTHUMT00000359603; uc021xlr.1	[retired] Homo sapiens ubiquitin specific peptidase 17 (USP17), mRNA.; Homo sapiens ubiquitin specific peptidase 17-like family member 25 (USP17L25), mRNA.; Homo sapiens ubiquitin specific peptidase 17-like family member 24 (USP17L24), mRNA.; Homo sapiens ubiquitin specific peptidase 17-like family member 5 (USP17L5), mRNA.; Homo sapiens ubiquitin specific peptidase 17-like family member 29 (USP1…	Coding
TC14001221.hg.1	1.88	0.038708	0.412346		chr14	-	65295225	65295308	uc021run.1	Rfam model RF01061 hit found at contig region AL121774.5/5376-5459	Coding
TC09001407.hg.1	1.88	0.039844	0.416372		chr9	-	101475012	101475100	ENST00000408162	ncrna:miRNA chromosome:GRCh37:9:101475012:101475100:-1 gene:ENSG00000221089 gene_biotype:miRNA transcript_biotype:miRNA	Coding
TC15000348.hg.1	1.88	0.043572	0.428165		chr15	+	45255028	45255131	ENST00000516666	RNA, U6 small nuclear 1332, pseudogene [gene_biotype:snRNA transcript_biotype:snRNA]	Coding
TC15002774.hg.1	1.87	0.000194	0.089016	CCPG1; MIR628	chr15	-	55647421	55700708	NM_001204450; NM_001204451; NM_004748; NM_020739; NR_030358; ENST00000310958; ENST00000425574; ENST00000442196; AF011794; BC027621; BC034914; BC039871; uc002acu.2; uc002acv.2; uc002acw.2; uc002acx.3; uc002acz.2; uc010bfk.2; uc021smu.1; uc021smv.1; ENST00000385229	Homo sapiens cell cycle progression 1 (CCPG1), transcript variant 3, mRNA.; Homo sapiens cell cycle progression 1 (CCPG1), transcript variant 4, mRNA.; Homo sapiens cell cycle progression 1 (CCPG1), transcript variant 1, mRNA.; Homo sapiens cell cycle progression 1 (CCPG1), transcript variant 2, mRNA.; Homo sapiens microRNA 628 (MIR628), microRNA.; cell cycle progression 1 [gene_biotype:protein_c…	Coding
TC03002782.hg.1	1.87	0.009388	0.260364		chr3	-	4790876	4793274	NR004428	accn=NR004428 class=mRNAlike lncRNA name=EGO ref=lncrnadb transcriptId=424045 cpcScore=-0.7375800 cnci=-0.3149661	NonCoding
TC09002547.hg.1	1.87	0.012509	0.284502		chr9	-	66688088	66699951	TCONS_l2_00029962-XLOC_l2_015202	linc-FAM75A7-18 chr9:-:66688087-66699951	NonCoding
TC09001707.hg.1	1.87	0.043045	0.426791	MIR3689B	chr9	-	137741971	137742118	NR_037469; uc022bpe.1	Homo sapiens microRNA 3689b (MIR3689B), microRNA.; accn=NR_037469 class=lncRNA name= ref=RefGeneNoncode transcriptId=NR_037469 cpcScore=-1.0945700 cnci=-0.0585780	Coding
TC03003289.hg.1	1.86	0.000836	0.135327	MUC4	chr3	-	195505666	195505928	AF058804	accn=AF058804 class=mRNAlike lncRNA name=NULL ref=H-invitational v7.5 transcriptId=HIT000064809 cpcScore=-0.8819030 cnci=-0.0161171	NonCoding
TC02000143.hg.1	1.86	0.001745	0.158586		chr2	+	25643986	25650512	ENST00000352271; OTTHUMT00000338481	havana:known chromosome:GRCh38:2:25421117:25427643:1 gene:ENSG00000224220 gene_biotype:antisense transcript_biotype:antisense; novel transcript[gene_biotype:antisense transcript_biotype:antisense]	Coding
TC01004209.hg.1	1.86	0.008946	0.255223		chr1	+	17767377	17768058	linc_luo_1569	accn=NULL class=lincRNA name=Human lincRNA ref=Scripture Reconstruction LincRNAs By Luo transcriptId=linc_luo_1569 cpcScore=-1.5313000 cnci=-0.2484972	NonCoding
TC15000538.hg.1	1.86	0.008974	0.255582		chr15	+	62540296	62540336	DQ578824; uc010uhq.1; uc010uhq.2	accn=DQ578824 class=piRNA name=piR-46936 ref=NONCODE v2.0 transcriptId=NULL cpcScore=-1.3737600 cnci=-0.4616499; Homo sapiens piRNA piR-46936, complete sequence.; accn=NULL class=lncRNA name= ref=UCSCGeneNoncode transcriptId=uc010uhq.1 cpcScore=-1.3080300 cnci=-1.0000000; Homo sapiens piRNA piR-40515, complete sequence.	Coding
TC04001655.hg.1	1.86	0.019796	0.329323	ANXA2P1	chr4	-	154228621	154229963	NR_001562; uc003inj.2	Homo sapiens annexin A2 pseudogene 1 (ANXA2P1), non-coding RNA.; accn=NULL class=lncRNA name= ref=UCSCGeneNoncode transcriptId=uc003inj.2 cpcScore=4.7343400 cnci=-0.3211689	Coding
TC12002564.hg.1	1.85	0.000458	0.110819		chr12	+	109029645	109036526	TCONS_00020560	accn=NULL class=lncRNA name=Human lincRNA ref=BodyMapLinc transcriptId=TCONS_00020560 cpcScore=-0.8929000 cnci=-0.2166926	NonCoding
TC0X000449.hg.1	1.85	0.005065	0.216867		chrX	+	88678737	88701982	ENST00000420327; ENST00000435867; OTTHUMT00000057422; OTTHUMT00000057423	havana:known chromosome:GRCh38:X:89423738:89441911:1 gene:ENSG00000225012 gene_biotype:lincRNA transcript_biotype:lincRNA; havana:known chromosome:GRCh38:X:89423738:89446983:1 gene:ENSG00000225012 gene_biotype:lincRNA transcript_biotype:lincRNA; novel transcript[gene_biotype:lincRNA transcript_biotype:lincRNA]	Coding
TC01003461.hg.1	1.85	0.010772	0.272244		chr1	-	164953139	164953229	ENST00000390797	ncrna:novel chromosome:GRCh38:1:164983902:164983992:-1 gene:ENSG00000212086 gene_biotype:miRNA transcript_biotype:miRNA	Coding
TC10000761.hg.1	1.85	0.019984	0.329899		chr10	+	104351281	104351387	ENST00000384302	RNA, U6 small nuclear 43, pseudogene [gene_biotype:snRNA transcript_biotype:snRNA]	Coding
TC10002567.hg.1	1.84	0.016965	0.314821		chr10	-	42383279	42391866	TCONS_00017955	accn=NULL class=lncRNA name=Human lincRNA ref=BodyMapLinc transcriptId=TCONS_00017955 cpcScore=-1.2775400 cnci=-0.3053795	NonCoding
TC01005579.hg.1	1.83	0.009172	0.257855		chr1	-	82680904	82726817	TCONS_00000554	accn=NULL class=lncRNA name=Human lincRNA ref=BodyMapLinc transcriptId=TCONS_00000554 cpcScore=-0.9385960 cnci=-0.2359088	NonCoding
TC01004129.hg.1	1.83	0.015445	0.304676		chr1	+	1317609	1318166	TCONS_00000801; TCONS_00000802	accn=NULL class=lncRNA name=Human lincRNA ref=BodyMapLinc transcriptId=TCONS_00000801 cpcScore=-0.2885200 cnci=-1.0000000; accn=NULL class=lncRNA name=Human lincRNA ref=BodyMapLinc transcriptId=TCONS_00000802 cpcScore=-0.9123490 cnci=-1.0000000	NonCoding
TC06000737.hg.1	1.82	0.001125	0.145771	CD109	chr6	+	74405508	74538041	NM_001159587; NM_001159588; NM_133493; ENST00000287097; ENST00000422508; ENST00000437994; ENST00000474094; OTTHUMT00000041230; OTTHUMT00000041231; uc003php.3; uc003phq.3; uc010kba.3	Homo sapiens CD109 molecule (CD109), transcript variant 2, mRNA.; Homo sapiens CD109 molecule (CD109), transcript variant 3, mRNA.; Homo sapiens CD109 molecule (CD109), transcript variant 1, mRNA.; CD109 molecule [gene_biotype:protein_coding transcript_biotype:protein_coding]; CD109 molecule [gene_biotype:protein_coding transcript_biotype:processed_transcript]; CD109 molecule[gene_biotype:protein…	Coding
TC10002479.hg.1	1.82	0.017454	0.317367		chr10	-	14566482	14569859	AK096685	accn=AK096685 class=mRNAlike lncRNA name=Human lncRNA ref=JounralRNA transcriptId=2428 cpcScore=-0.2592410 cnci=-0.4021960	NonCoding
TC09000640.hg.1	1.81	0.00124	0.150091	MIR181A2HG	chr9	+	127420691	127460910	NR_038975; AB074162; OTTHUMT00000054033; uc022bni.1; ENST00000429139; uc004bos.2; uc004bos.3	Homo sapiens MIR181A2 host gene (MIR181A2HG), long non-coding RNA.; Homo sapiens primary neuroblastoma cDNA, clone:Nbla10527, full insert sequence.; accn=NR_038975 class=lncRNA name= ref=RefGeneNoncode transcriptId=NR_038975 cpcScore=-1.0252400 cnci=-0.1795837; MIR181A2 host gene (non-protein coding)[gene_biotype:antisense transcript_biotype:antisense]; Homo sapiens MIR181A2 host gene (non-protei…	Coding
TC02003892.hg.1	1.81	0.004312	0.204897	SCARNA5	chr2	+	234184372	234184649	AY077737	accn=AY077737 class=scaRNA name=U87 ref=NONCODE v2.0 transcriptId=NULL cpcScore=-1.5906100 cnci=-0.3106881	NonCoding
TC01001979.hg.1	1.81	0.04075	0.419254		chr1	+	243299200	243303890	ENST00000439562; OTTHUMT00000096208	havana:known chromosome:GRCh38:1:243135898:243140588:1 gene:ENSG00000227230 gene_biotype:antisense transcript_biotype:antisense; putative novel transcript[gene_biotype:antisense transcript_biotype:antisense]	Coding
TC08001992.hg.1	1.8	0.002027	0.169373		chr8	+	79749764	79752757	BX648186	accn=BX648186 class=mRNAlike lncRNA name=Human lncRNA ref=JounralRNA transcriptId=4013 cpcScore=-0.9953530 cnci=-0.3314860	NonCoding
TC04000111.hg.1	1.8	0.007457	0.239959	USP17L29; USP17L6P	chr4	+	9369600	9370796	NM_001242332; NR_027279; OTTHUMT00000359620; uc011bws.2	Homo sapiens ubiquitin specific peptidase 17-like family member 29 (USP17L29), mRNA.; Homo sapiens ubiquitin specific peptidase 17-like family member 6, pseudogene (USP17L6P), non-coding RNA.; accn=NR_027279 class=lncRNA name= ref=RefGeneNoncode transcriptId=NR_027279 cpcScore=4.2575600 cnci=-0.0492218; ubiquitin specific peptidase 17-like 6 (pseudogene)[gene_biotype:unprocessed_pseudogene transc…	Coding
TC16000277.hg.1	1.8	0.029423	0.375968		chr16	+	25083498	25083575	DQ583840; uc002dnp.2; uc002dnp.3	accn=DQ583840 class=piRNA name=piR-50952 ref=NONCODE v2.0 transcriptId=NULL cpcScore=-1.2992700 cnci=-1.0000000; Homo sapiens piRNA piR-50952, complete sequence.; accn=NULL class=lncRNA name= ref=UCSCGeneNoncode transcriptId=uc002dnp.2 cpcScore=-1.3138400 cnci=-1.0000000; Homo sapiens piRNA piR-31696, complete sequence.	Coding
TC16000278.hg.1	1.8	0.029423	0.375968		chr16	+	25083587	25083664	DQ583840; uc002dnr.2; uc002dnr.3	accn=DQ583840 class=piRNA name=piR-50952 ref=NONCODE v2.0 transcriptId=NULL cpcScore=-1.2992700 cnci=-1.0000000; Homo sapiens piRNA piR-50952, complete sequence.; accn=NULL class=lncRNA name= ref=UCSCGeneNoncode transcriptId=uc002dnr.2 cpcScore=-1.2566700 cnci=-0.2484508; Homo sapiens piRNA piR-31696, complete sequence.	Coding
TC15000007.hg.1	1.8	0.046449	0.435163		chr15	+	20739312	20739342	DQ582073; uc021sex.1	accn=DQ582073 class=piRNA name=piR-32185 ref=NONCODE v2.0 transcriptId=NULL cpcScore=-1.4531800 cnci=-1.0000000; Homo sapiens piRNA piR-32185, complete sequence.; Homo sapiens piRNA piR-32183, complete sequence.	Coding
TC15000032.hg.1	1.8	0.046449	0.435163		chr15	+	23406086	23406116	DQ582073; uc021sfq.1	accn=DQ582073 class=piRNA name=piR-32185 ref=NONCODE v2.0 transcriptId=NULL cpcScore=-1.4531800 cnci=-1.0000000; Homo sapiens piRNA piR-32185, complete sequence.; Homo sapiens piRNA piR-32183, complete sequence.	Coding
TC15000036.hg.1	1.8	0.046449	0.435163		chr15	+	23571891	23571921	DQ582073; uc021sft.1	accn=DQ582073 class=piRNA name=piR-32185 ref=NONCODE v2.0 transcriptId=NULL cpcScore=-1.4531800 cnci=-1.0000000; Homo sapiens piRNA piR-32185, complete sequence.; Homo sapiens piRNA piR-32183, complete sequence.	Coding
TC15000131.hg.1	1.8	0.046449	0.435163		chr15	+	28595212	28595242	DQ582073; uc002ceh.1	accn=DQ582073 class=piRNA name=piR-32185 ref=NONCODE v2.0 transcriptId=NULL cpcScore=-1.4531800 cnci=-1.0000000; Homo sapiens piRNA piR-32185, complete sequence.; Homo sapiens piRNA piR-32183, complete sequence.; accn=NULL class=lncRNA name= ref=UCSCGeneNoncode transcriptId=uc002ceh.1 cpcScore=-1.2920300 cnci=-1.0000000	Coding
TC15000675.hg.1	1.8	0.046449	0.435163		chr15	+	74365666	74365696	DQ582073; uc021sqc.1	accn=DQ582073 class=piRNA name=piR-32185 ref=NONCODE v2.0 transcriptId=NULL cpcScore=-1.4531800 cnci=-1.0000000; Homo sapiens piRNA piR-32185, complete sequence.; Homo sapiens piRNA piR-32183, complete sequence.	Coding
TC15000721.hg.1	1.8	0.046449	0.435163		chr15	+	78209942	78209972	DQ582073; uc002bcx.1	accn=DQ582073 class=piRNA name=piR-32185 ref=NONCODE v2.0 transcriptId=NULL cpcScore=-1.4531800 cnci=-1.0000000; Homo sapiens piRNA piR-32185, complete sequence.; Homo sapiens piRNA piR-32183, complete sequence.; accn=NULL class=lncRNA name= ref=UCSCGeneNoncode transcriptId=uc002bcx.1 cpcScore=-1.2920300 cnci=-1.0000000	Coding
TC15000988.hg.1	1.8	0.046449	0.435163		chr15	+	102314349	102314379	DQ582073; uc002cct.1	accn=DQ582073 class=piRNA name=piR-32185 ref=NONCODE v2.0 transcriptId=NULL cpcScore=-1.4531800 cnci=-1.0000000; Homo sapiens piRNA piR-32185, complete sequence.; Homo sapiens piRNA piR-32183, complete sequence.; accn=NULL class=lncRNA name= ref=UCSCGeneNoncode transcriptId=uc002cct.1 cpcScore=-1.2920300 cnci=-1.0000000	Coding
TC15001047.hg.1	1.8	0.046449	0.435163		chr15	-	22743753	22743783	DQ582071; uc021sfl.1	accn=DQ582071 class=piRNA name=piR-32183 ref=NONCODE v2.0 transcriptId=NULL cpcScore=-1.3258900 cnci=-1.0000000; Homo sapiens piRNA piR-32183, complete sequence.	Coding
TC15001101.hg.1	1.8	0.046449	0.435163		chr15	-	28806680	28806710	DQ582071; uc001zca.1	accn=DQ582071 class=piRNA name=piR-32183 ref=NONCODE v2.0 transcriptId=NULL cpcScore=-1.3258900 cnci=-1.0000000; Homo sapiens piRNA piR-32183, complete sequence.; accn=NULL class=lncRNA name= ref=UCSCGeneNoncode transcriptId=uc001zca.1 cpcScore=-1.2920300 cnci=-1.0000000	Coding
TC15001624.hg.1	1.8	0.046449	0.435163		chr15	-	72903491	72903521	DQ582071; uc010ukr.1	accn=DQ582071 class=piRNA name=piR-32183 ref=NONCODE v2.0 transcriptId=NULL cpcScore=-1.3258900 cnci=-1.0000000; Homo sapiens piRNA piR-32183, complete sequence.; accn=NULL class=lncRNA name= ref=UCSCGeneNoncode transcriptId=uc010ukr.1 cpcScore=-1.2920300 cnci=-1.0000000	Coding
TC15001658.hg.1	1.8	0.046449	0.435163		chr15	-	75560092	75560122	DQ582071; uc002azu.1	accn=DQ582071 class=piRNA name=piR-32183 ref=NONCODE v2.0 transcriptId=NULL cpcScore=-1.3258900 cnci=-1.0000000; Homo sapiens piRNA piR-32183, complete sequence.; accn=NULL class=lncRNA name= ref=UCSCGeneNoncode transcriptId=uc002azu.1 cpcScore=-1.2920300 cnci=-1.0000000	Coding
TC15001661.hg.1	1.8	0.046449	0.435163		chr15	-	75584368	75584398	DQ582071; uc010umd.1	accn=DQ582071 class=piRNA name=piR-32183 ref=NONCODE v2.0 transcriptId=NULL cpcScore=-1.3258900 cnci=-1.0000000; Homo sapiens piRNA piR-32183, complete sequence.; accn=NULL class=lncRNA name= ref=UCSCGeneNoncode transcriptId=uc010umd.1 cpcScore=-1.2920300 cnci=-1.0000000	Coding
TC15001708.hg.1	1.8	0.046449	0.435163		chr15	-	79028605	79028635	DQ582071; uc002beg.1	accn=DQ582071 class=piRNA name=piR-32183 ref=NONCODE v2.0 transcriptId=NULL cpcScore=-1.3258900 cnci=-1.0000000; Homo sapiens piRNA piR-32183, complete sequence.; accn=NULL class=lncRNA name= ref=UCSCGeneNoncode transcriptId=uc002beg.1 cpcScore=-1.2920300 cnci=-1.0000000	Coding
TC12002236.hg.1	1.79	0.000723	0.132124	CLEC2D	chr12	+	9822308	9852151	NR_036693	accn=NR_036693 class=lncRNA name= ref=RefGeneNoncode transcriptId=NR_036693 cpcScore=4.4062500 cnci=-0.3586777	NonCoding
TC01001043.hg.1	1.79	0.001009	0.14323	PHGDH	chr1	+	120202421	120286849	NM_006623; ENST00000369407; ENST00000369409; ENST00000482968; AK093306; AK309662; AK310132; BC000303; BC001349; BC011262; OTTHUMT00000033464; OTTHUMT00000033465; OTTHUMT00000033466; OTTHUMT00000033467; OTTHUMT00000033468; OTTHUMT00000036399; OTTHUMT00000095702; uc001ehz.3; uc001eib.3; uc009whl.3; uc009whm.3; ENST00000535091; ENST00000537497	Homo sapiens phosphoglycerate dehydrogenase (PHGDH), mRNA.; phosphoglycerate dehydrogenase [gene_biotype:protein_coding transcript_biotype:protein_coding]; phosphoglycerate dehydrogenase [gene_biotype:protein_coding transcript_biotype:processed_transcript]; Homo sapiens cDNA FLJ35987 fis, clone TESTI2014269, highly similar to D-3-phosphoglycerate dehydrogenase (EC 1.1.1.95).; Homo sapiens cDNA, F…	Coding
TC04000106.hg.1	1.79	0.001888	0.164734	USP17L9P; USP17L25; USP17L24; USP17L29; USP17L5	chr4	+	9341129	9342721	NM_001105662; NM_001242326; NM_001242327; NM_001242332; ENST00000507227; OTTHUMT00000359602; uc021xlo.1	[retired] Homo sapiens ubiquitin specific peptidase 17 (USP17), mRNA.; Homo sapiens ubiquitin specific peptidase 17-like family member 25 (USP17L25), mRNA.; Homo sapiens ubiquitin specific peptidase 17-like family member 24 (USP17L24), mRNA.; Homo sapiens ubiquitin specific peptidase 17-like family member 29 (USP17L29), mRNA.; ubiquitin specific peptidase 17-like family member 5 [gene_biotype:pro…	Coding
TC04001174.hg.1	1.79	0.005122	0.216867		chr4	-	48108098	48108205	ENST00000363399; uc021xob.1	RNA, U6 small nuclear 838, pseudogene [gene_biotype:snRNA transcript_biotype:snRNA]; Rfam model RF00026 hit found at contig region AC079118.5/14993-14886	Coding
TC03002669.hg.1	1.79	0.009986	0.266625		chr3	+	176908453	176912093	ENST00000500519	accn=NULL class=lncRNA name= ref=EnsemblNoncode transcriptId=ENST00000500519 cpcScore=-1.2035500 cnci=-0.3546409	NonCoding
TC15001156.hg.1	1.78	0.000541	0.117048		chr15	-	31086491	31086522	DQ600342; uc001zex.2	accn=DQ600342 class=piRNA name=piR-38408 ref=NONCODE v2.0 transcriptId=NULL cpcScore=-1.3464200 cnci=-0.1920579; Homo sapiens piRNA piR-38408, complete sequence.; Homo sapiens piRNA piR-30673, complete sequence.; accn=NULL class=lncRNA name= ref=UCSCGeneNoncode transcriptId=uc001zex.2 cpcScore=-1.4844500 cnci=-0.1928989	Coding
TC03003059.hg.1	1.78	0.001266	0.15049		chr3	-	124788640	124798378	TCONS_00007245	accn=NULL class=lncRNA name=Human lincRNA ref=BodyMapLinc transcriptId=TCONS_00007245 cpcScore=0.6475130 cnci=-0.3233648	NonCoding
TC09001574.hg.1	1.78	0.001944	0.166999		chr9	-	126655522	126655594	uc022bne.1	transfer RNA Gln (anticodon CTG)	Coding
TC13000430.hg.1	1.78	0.007368	0.239666	GAS6-AS1	chr13	+	114545293	114548719	NR_044995; BC137379; uc010tki.1; uc010tki.2	Homo sapiens GAS6 antisense RNA 1 (GAS6-AS1), long non-coding RNA.; Homo sapiens hypothetical LOC650669, mRNA (cDNA clone MGC:169000 IMAGE:9021377), complete cds.; accn=NR_044995 class=lncRNA name= ref=RefGeneNoncode transcriptId=NR_044995 cpcScore=4.0430600 cnci=-0.1918684; accn=NULL class=lncRNA name= ref=UCSCGeneNoncode transcriptId=uc010tki.1 cpcScore=4.0601500 cnci=-0.1772320	Coding
TC12002330.hg.1	1.78	0.007675	0.242186		chr12	+	46782639	46785909	AK023464	accn=AK023464 class=mRNAlike lncRNA name=Human lncRNA ref=JounralRNA transcriptId=4383 cpcScore=-1.1912200 cnci=-0.3390038	NonCoding
TC03001128.hg.1	1.78	0.021267	0.337671	EGOT	chr3	-	4790876	4793274	NR_004428; ENST00000414938; OTTHUMT00000343583; uc003bqd.3	Homo sapiens eosinophil granule ontogeny transcript (non-protein coding) (EGOT), long non-coding RNA.; eosinophil granule ontogeny transcript (non-protein coding) [gene_biotype:lincRNA transcript_biotype:lincRNA]; eosinophil granule ontogeny transcript (non-protein coding)[gene_biotype:lincRNA transcript_biotype:lincRNA]; Homo sapiens eosinophil granule ontogeny transcript (non-protein coding) (E…	Coding
TC0X001223.hg.1	1.78	0.027303	0.367789	RNU6-30P	chrX	-	100888994	100889100	ENST00000384561	RNA, U6 small nuclear 30, pseudogene [gene_biotype:snRNA transcript_biotype:snRNA]	Coding
TC15000994.hg.1	1.78	0.031396	0.384914		chr15	+	102316501	102316537	DQ571326; uc021szg.1	accn=DQ571326 class=piRNA name=piR-31438 ref=NONCODE v2.0 transcriptId=NULL cpcScore=-1.2783300 cnci=-1.0000000; Homo sapiens piRNA piR-31438, complete sequence.	Coding
TC12001220.hg.1	1.77	1.6e-05	0.063191		chr12	-	10485460	10490891	ENST00000539009	havana:known chromosome:GRCh38:12:10332861:10338292:-1 gene:ENSG00000256288 gene_biotype:lincRNA transcript_biotype:lincRNA; accn=NULL class=lncRNA name= ref=EnsemblNoncode transcriptId=ENST00000539009 cpcScore=-1.2069000 cnci=-0.1986443	Coding
TC04000253.hg.1	1.77	1.7e-05	0.063191	UCHL1	chr4	+	41258430	41270472	NM_004181; ENST00000284440; ENST00000503431; ENST00000504818; ENST00000508768; ENST00000512788; AK054579; BC000332; BC005117; BC006305; OTTHUMT00000216827; OTTHUMT00000216828; OTTHUMT00000216829; OTTHUMT00000216830; OTTHUMT00000360473; OTTHUMT00000360474; OTTHUMT00000360475; OTTHUMT00000360476; OTTHUMT00000360477; OTTHUMT00000360478; OTTHUMT00000360479; OTTHUMT00000360480; uc003gvo.3; uc003gvp.3	Homo sapiens ubiquitin carboxyl-terminal esterase L1 (ubiquitin thiolesterase) (UCHL1), mRNA.; ubiquitin carboxyl-terminal esterase L1 (ubiquitin thiolesterase) [gene_biotype:protein_coding transcript_biotype:protein_coding]; ubiquitin carboxyl-terminal esterase L1 (ubiquitin thiolesterase) [gene_biotype:protein_coding transcript_biotype:processed_transcript]; Homo sapiens cDNA FLJ30017 fis, clon…	Coding
TC17000349.hg.1	1.77	0.000477	0.110819	CPD	chr17	+	28705942	28796730	NM_001199775; NM_001304; ENST00000225719; ENST00000543464; AK302878; BC045549; BC045624; BC051702; OTTHUMT00000256214; uc002hfb.2; uc010wbo.2; uc010wbp.2	Homo sapiens carboxypeptidase D (CPD), transcript variant 2, mRNA.; Homo sapiens carboxypeptidase D (CPD), transcript variant 1, mRNA.; carboxypeptidase D [gene_biotype:protein_coding transcript_biotype:protein_coding]; Homo sapiens cDNA FLJ59794 complete cds, highly similar to Carboxypeptidase D precursor (EC 3.4.17.22).; Homo sapiens carboxypeptidase D, mRNA (cDNA clone MGC:57215 IMAGE:4837034)…	Coding
TC19000711.hg.1	1.77	0.000853	0.13657	PPP1R15A	chr19	+	49375649	49379319	NM_014330; ENST00000200453; BC003067; uc002pky.4; ENST00000540695; ENST00000544084	Homo sapiens protein phosphatase 1, regulatory subunit 15A (PPP1R15A), mRNA.; protein phosphatase 1, regulatory subunit 15A [gene_biotype:protein_coding transcript_biotype:protein_coding]; Homo sapiens protein phosphatase 1, regulatory (inhibitor) subunit 15A, mRNA (cDNA clone MGC:1985 IMAGE:3507556), complete cds.; cdna:known chromosome:GRCh37:19:49375678:49379318:1 gene:ENSG00000087074 gene_bio…	Coding
TC04000097.hg.1	1.77	0.001064	0.145072	USP17L12	chr4	+	9221878	9223470	ENST00000415041; OTTHUMT00000359416	ubiquitin specific peptidase 17-like family member 12 [gene_biotype:protein_coding transcript_biotype:protein_coding]; ubiquitin specific peptidase 17-like family member 12[gene_biotype:protein_coding transcript_biotype:protein_coding]	Coding
TC0X001813.hg.1	1.77	0.001102	0.145118		chrX	+	103173479	103187485	uc004eln.1	accn=NULL class=lncRNA name= ref=UCSCGeneNoncode transcriptId=uc004eln.1 cpcScore=-1.2887200 cnci=-0.3069389	NonCoding
TC03000487.hg.1	1.77	0.00477	0.212328	OR5H6	chr3	+	97983088	97984200	NM_001005479; ENST00000383696; BC137523; BC137524; OTTHUMT00000359111; uc003dsi.1	Homo sapiens olfactory receptor, family 5, subfamily H, member 6 (gene/pseudogene) (OR5H6), mRNA.; olfactory receptor, family 5, subfamily H, member 6 (gene/pseudogene) [gene_biotype:protein_coding transcript_biotype:protein_coding]; Homo sapiens olfactory receptor, family 5, subfamily H, member 6, mRNA (cDNA clone MGC:169146 IMAGE:9021523), complete cds.; Homo sapiens olfactory receptor, family …	Coding
TC04002792.hg.1	1.77	0.013279	0.289196	ANXA2P1	chr4	-	154228621	154229963	uc003inj.2	accn=NULL class=lncRNA name= ref=UCSCGeneNoncode transcriptId=uc003inj.2 cpcScore=4.7343400 cnci=-0.3211689	NonCoding
TC0X000121.hg.1	1.77	0.019554	0.329103	SCARNA23	chrX	+	24762558	24762687	NR_003007; ENST00000516060; uc004dbo.1	Homo sapiens small Cajal body-specific RNA 23 (SCARNA23), guide RNA.; small Cajal body-specific RNA 23 [gene_biotype:scaRNA transcript_biotype:scaRNA]; accn=NR_003007 class=lncRNA name= ref=RefGeneNoncode transcriptId=NR_003007 cpcScore=-1.1608400 cnci=-1.0000000; accn=NULL class=lncRNA name= ref=UCSCGeneNoncode transcriptId=uc004dbo.1 cpcScore=-1.1608400 cnci=-1.0000000	Coding
TC0X001288.hg.1	1.77	0.02743	0.368159	XACT	chrX	-	112859587	112861440	ENST00000468762; OTTHUMT00000057955	X active specific transcript (non-protein coding) [gene_biotype:lincRNA transcript_biotype:lincRNA]; novel transcript[gene_biotype:lincRNA transcript_biotype:lincRNA]	Coding
TC07002993.hg.1	1.77	0.03567	0.399918		chr7	-	65908393	65917175	TCONS_l2_00027392-XLOC_l2_013874	linc-GUSB-2 chr7:-:65908392-65917175	NonCoding
TC15000461.hg.1	1.77	0.038798	0.412789		chr15	+	60643425	60643450	uc021sne.1	Annexin II and uses thereof.	Coding
TC09001705.hg.1	1.77	0.043225	0.426976	MIR3689C	chr9	-	137741144	137741215	NR_039691; uc022bpc.1	Homo sapiens microRNA 3689c (MIR3689C), microRNA.; accn=NR_039691 class=lncRNA name= ref=RefGeneNoncode transcriptId=NR_039691 cpcScore=-1.2931100 cnci=-1.0000000	Coding
TC0X000162.hg.1	1.76	0.001882	0.164734	CFAP47	chrX	+	35937851	36008269	NM_152632; ENST00000297866; BC027936; OTTHUMT00000056216; OTTHUMT00000286478; uc004ddj.3; uc010ngv.3	Homo sapiens cilia and flagella associated protein 47 (CFAP47), transcript variant 2, mRNA.; cilia and flagella associated protein 47 [gene_biotype:protein_coding transcript_biotype:protein_coding]; Homo sapiens chromosome X open reading frame 22, mRNA (cDNA clone MGC:34831 IMAGE:5202137), complete cds.; cilia and flagella associated protein 47[gene_biotype:protein_coding transcript_biotype:prote…	Coding
TC03003011.hg.1	1.76	0.004449	0.207317		chr3	-	106018137	106019880	TCONS_00006571	accn=NULL class=lncRNA name=Human lincRNA ref=BodyMapLinc transcriptId=TCONS_00006571 cpcScore=-1.1516400 cnci=-0.2561288	NonCoding
TC12001625.hg.1	1.76	0.006067	0.227245	DDIT3	chr12	-	57910371	57914300	NM_001195053; NM_001195054; NM_001195055; NM_001195056; NM_001195057; NM_004083; ENST00000346473; ENST00000547303; ENST00000551116; ENST00000552740; BC003637; uc001soi.3; uc009zps.3; uc009zpt.3; uc021qzj.1; uc021qzk.1; uc021qzl.1	Homo sapiens DNA-damage-inducible transcript 3 (DDIT3), transcript variant 1, mRNA.; Homo sapiens DNA-damage-inducible transcript 3 (DDIT3), transcript variant 2, mRNA.; Homo sapiens DNA-damage-inducible transcript 3 (DDIT3), transcript variant 3, mRNA.; Homo sapiens DNA-damage-inducible transcript 3 (DDIT3), transcript variant 4, mRNA.; Homo sapiens DNA-damage-inducible transcript 3 (DDIT3), tra…	Coding
TC04001892.hg.1	1.76	0.016143	0.308719	USP17L6P	chr4	+	9369600	9370796	NR_027279	accn=NR_027279 class=lncRNA name= ref=RefGeneNoncode transcriptId=NR_027279 cpcScore=4.2575600 cnci=-0.0492218	NonCoding
TC03002849.hg.1	1.76	0.031339	0.38432		chr3	-	31241623	31242309	linc_luo_1133	accn=NULL class=lincRNA name=Human lincRNA ref=Scripture Reconstruction LincRNAs By Luo transcriptId=linc_luo_1133 cpcScore=-1.5982800 cnci=-0.4876132	NonCoding
TC11002727.hg.1	1.75	3.6e-05	0.063191	NEAT1	chr11	+	65184126	65213011	AF080092; BX647603; ENST00000499732; GQ859162; NR028272; TCONS_l2_00004559-XLOC_l2_002349; TCONS_l2_00005320-XLOC_l2_002349; TCONS_l2_00005321-XLOC_l2_002349; uc010rog.1	accn=AF080092 class=mRNAlike lncRNA name=TncRNA ref=lncRNAdb transcriptId=343009 cpcScore=-1.2735600 cnci=-0.4588538; accn=BX647603 class=mRNAlike lncRNA name=Human lncRNA ref=JounralRNA transcriptId=3515 cpcScore=-1.2937000 cnci=-0.3776776; nuclear paraspeckle assembly transcript 1 (non-protein coding) [gene_biotype:lincRNA transcript_biotype:lincRNA]; accn=GQ859162 class=mRNAlike lncRNA name=NE…	NonCoding
TC06001932.hg.1	1.75	0.000134	0.08505	CNR1	chr6	-	88849583	88876078	NM_001160226; NM_001160258; NM_001160259; NM_016083; NM_033181; ENST00000362094; ENST00000369499; ENST00000369501; ENST00000428600; ENST00000468898; ENST00000549890; AK313908; BC074811; BC100968; BC100969; uc003pmq.4; uc010kbz.3; uc010kca.3; uc011dzr.2; uc011dzs.2; uc011dzt.2; ENST00000535130; ENST00000537554; ENST00000549716; OTTHUMT00000041461; OTTHUMT00000041462; OTTHUMT00000041463; OTTHUMT000…	Homo sapiens cannabinoid receptor 1 (brain) (CNR1), transcript variant 3, mRNA.; Homo sapiens cannabinoid receptor 1 (brain) (CNR1), transcript variant 4, mRNA.; Homo sapiens cannabinoid receptor 1 (brain) (CNR1), transcript variant 5, mRNA.; Homo sapiens cannabinoid receptor 1 (brain) (CNR1), transcript variant 1, mRNA.; Homo sapiens cannabinoid receptor 1 (brain) (CNR1), transcript variant 2, m…	Coding
TC04000676.hg.1	1.75	0.015032	0.302642		chr4	+	139346677	139358023	ENST00000515860; OTTHUMT00000364393	long intergenic non-protein coding RNA 500 [gene_biotype:lincRNA transcript_biotype:lincRNA]; novel transcript[gene_biotype:lincRNA transcript_biotype:lincRNA]	Coding
TC04002226.hg.1	1.75	0.025906	0.361468		chr4	+	139346677	139358023	TCONS_00007640	accn=NULL class=lncRNA name=Human lincRNA ref=BodyMapLinc transcriptId=TCONS_00007640 cpcScore=-1.0952200 cnci=-0.2630502	NonCoding
TC05001170.hg.1	1.75	0.02678	0.365183		chr5	-	13174877	13174960	ENST00000410785	ncrna:novel chromosome:GRCh38:5:113327765:113327857:-1 gene:ENSG00000277074 gene_biotype:miRNA transcript_biotype:miRNA	Coding
TC15000548.hg.1	1.74	9.6e-05	0.074861		chr15	+	62544416	62544452	DQ580408; uc002akh.2; uc002akh.3	accn=DQ580408 class=piRNA name=piR-48520 ref=NONCODE v2.0 transcriptId=NULL cpcScore=-1.2244700 cnci=-1.0000000; Homo sapiens piRNA piR-48520, complete sequence.; accn=NULL class=lncRNA name= ref=UCSCGeneNoncode transcriptId=uc002akh.2 cpcScore=-1.2448800 cnci=-0.4017915; Homo sapiens piRNA piR-30673, complete sequence.	Coding
TC07003104.hg.1	1.74	0.000177	0.088095		chr7	-	106102459	106280354	TCONS_00013220; TCONS_00013221	accn=NULL class=lncRNA name=Human lincRNA ref=BodyMapLinc transcriptId=TCONS_00013220 cpcScore=-0.9397920 cnci=-0.1899625; accn=NULL class=lncRNA name=Human lincRNA ref=BodyMapLinc transcriptId=TCONS_00013221 cpcScore=-0.9076510 cnci=-0.4733473	NonCoding
TC12000159.hg.1	1.74	0.000295	0.103915	GABARAPL1	chr12	+	10365404	10375727	NM_031412; ENST00000266458; ENST00000421801; ENST00000535576; ENST00000539170; ENST00000539289; ENST00000543602; ENST00000544284; ENST00000545047; ENST00000545887; ENST00000546017; AK056846; AK303581; BC009309; BC028315; uc001qxs.3; uc001qxt.3; uc010shb.1	Homo sapiens GABA(A) receptor-associated protein like 1 (GABARAPL1), mRNA.; GABA(A) receptor-associated protein like 1 [gene_biotype:protein_coding transcript_biotype:protein_coding]; GABA(A) receptor-associated protein like 1 [gene_biotype:protein_coding transcript_biotype:processed_transcript]; Homo sapiens cDNA FLJ32284 fis, clone PROST2000241, moderately similar to GABA(A) receptor-associated…	Coding
TC13000880.hg.1	1.74	0.000437	0.110819	ANKRD10-IT1	chr13	-	111551118	111554715	AK124233; uc001vrq.3	Homo sapiens cDNA FLJ42239 fis, clone TKIDN2002329.	Coding
TC04000100.hg.1	1.74	0.00049	0.111784	USP17L19	chr4	+	9255104	9256696	ENST00000515566; OTTHUMT00000359414	ubiquitin specific peptidase 17-like family member 19 [gene_biotype:protein_coding transcript_biotype:protein_coding]; ubiquitin specific peptidase 17-like family member 19[gene_biotype:protein_coding transcript_biotype:protein_coding]	Coding
TC17000415.hg.1	1.74	0.001312	0.15049		chr17	+	34501106	34501138	DQ580080; uc021tvd.1	accn=DQ580080 class=piRNA name=piR-48192 ref=NONCODE v2.0 transcriptId=NULL cpcScore=-1.3017700 cnci=-0.7047947; Homo sapiens piRNA piR-48192, complete sequence.	Coding
TC17000422.hg.1	1.74	0.001312	0.15049		chr17	+	34589151	34589183	DQ580080; uc021tvg.1	accn=DQ580080 class=piRNA name=piR-48192 ref=NONCODE v2.0 transcriptId=NULL cpcScore=-1.3017700 cnci=-0.7047947; Homo sapiens piRNA piR-48192, complete sequence.	Coding
TC17000429.hg.1	1.74	0.001312	0.15049		chr17	+	34754163	34754195	DQ580080; uc021tvl.1	accn=DQ580080 class=piRNA name=piR-48192 ref=NONCODE v2.0 transcriptId=NULL cpcScore=-1.3017700 cnci=-0.7047947; Homo sapiens piRNA piR-48192, complete sequence.	Coding
TC17000435.hg.1	1.74	0.001312	0.15049		chr17	+	34805214	34805246	DQ580080; uc021tvp.1	accn=DQ580080 class=piRNA name=piR-48192 ref=NONCODE v2.0 transcriptId=NULL cpcScore=-1.3017700 cnci=-0.7047947; Homo sapiens piRNA piR-48192, complete sequence.	Coding
TC17000458.hg.1	1.74	0.001312	0.15049		chr17	+	36345778	36345810	DQ580080; uc002hpv.1	accn=DQ580080 class=piRNA name=piR-48192 ref=NONCODE v2.0 transcriptId=NULL cpcScore=-1.3017700 cnci=-0.7047947; Homo sapiens piRNA piR-48192, complete sequence.; accn=NULL class=lncRNA name= ref=UCSCGeneNoncode transcriptId=uc002hpv.1 cpcScore=-1.3905900 cnci=-0.7908405	Coding
TC17000735.hg.1	1.74	0.001312	0.15049		chr17	+	58093554	58093586	DQ580080; uc021uaz.1	accn=DQ580080 class=piRNA name=piR-48192 ref=NONCODE v2.0 transcriptId=NULL cpcScore=-1.3017700 cnci=-0.7047947; Homo sapiens piRNA piR-48192, complete sequence.	Coding
TC17000753.hg.1	1.74	0.001312	0.15049		chr17	+	60350171	60350203	DQ580080; uc021ubh.1	accn=DQ580080 class=piRNA name=piR-48192 ref=NONCODE v2.0 transcriptId=NULL cpcScore=-1.3017700 cnci=-0.7047947; Homo sapiens piRNA piR-48192, complete sequence.	Coding
TC17001045.hg.1	1.74	0.001312	0.15049		chr17	-	5035361	5035393	DQ586040; uc002gay.1	accn=DQ586040 class=piRNA name=piR-53152 ref=NONCODE v2.0 transcriptId=NULL cpcScore=-1.2917700 cnci=-1.0000000; Homo sapiens piRNA piR-53152, complete sequence.; Homo sapiens piRNA piR-48192, complete sequence.; accn=NULL class=lncRNA name= ref=UCSCGeneNoncode transcriptId=uc002gay.1 cpcScore=-1.3905900 cnci=-0.7916188	Coding
TC17001413.hg.1	1.74	0.001312	0.15049		chr17	-	36286816	36286848	DQ586040; uc002hpl.2; uc002hpl.3	accn=DQ586040 class=piRNA name=piR-53152 ref=NONCODE v2.0 transcriptId=NULL cpcScore=-1.2917700 cnci=-1.0000000; Homo sapiens piRNA piR-53152, complete sequence.; accn=NULL class=lncRNA name= ref=UCSCGeneNoncode transcriptId=uc002hpl.2 cpcScore=-1.4671700 cnci=-1.0000000; Homo sapiens piRNA piR-48192, complete sequence.	Coding
TC08002312.hg.1	1.74	0.002083	0.169374		chr8	-	47502987	47505093	TCONS_l2_00028187-XLOC_l2_014505	linc-RNF170-2 chr8:-:47502986-47505093	NonCoding
TC02003382.hg.1	1.74	0.003024	0.186292	MIR4435-2HG; LINC00152	chr2	+	87754887	87906324	ENST00000331944; ENST00000409054; ENST00000409139; ENST00000409898; ENST00000413202; ENST00000414030; ENST00000414584; ENST00000419680; ENST00000423846; ENST00000437561; ENST00000455131; linc_luo_1227; uc002ssk.3; uc010fgy.2; uc010fgz.2	long intergenic non-protein coding RNA 152 [gene_biotype:lincRNA transcript_biotype:lincRNA]; accn=NULL class=lincRNA name=Human lincRNA ref=Scripture Reconstruction LincRNAs By Luo transcriptId=linc_luo_1227 cpcScore=-1.3070500 cnci=-0.2111713; accn=NULL class=lncRNA name= ref=UCSCGeneNoncode transcriptId=uc002ssk.3 cpcScore=1.8169400 cnci=-0.1356244; accn=NULL class=lncRNA name= ref=UCSCGeneNon…	NonCoding
TC03001108.hg.1	1.74	0.004093	0.202696		chr3	+	197371038	197373038	BC040733; uc011buh.1; uc021xjv.1	Homo sapiens cDNA clone IMAGE:5244300, partial cds.; accn=NULL class=lncRNA name= ref=UCSCGeneNoncode transcriptId=uc011buh.1 cpcScore=-1.0514000 cnci=-0.1713532; Homo sapiens cDNA FLJ46075 fis, clone TESTI2001985.	Coding
TC12002040.hg.1	1.74	0.0065	0.232466	RNU4-1	chr12	-	120730900	120731040	ENST00000363925	RNA, U4 small nuclear 1 [gene_biotype:snRNA transcript_biotype:snRNA]	Coding
TC09002100.hg.1	1.74	0.025865	0.361465		chr9	+	95909322	95910838	TCONS_00015717; TCONS_00016075	accn=NULL class=lncRNA name=Human lincRNA ref=BodyMapLinc transcriptId=TCONS_00015717 cpcScore=0.3253200 cnci=-0.1469975; accn=NULL class=lncRNA name=Human lincRNA ref=BodyMapLinc transcriptId=TCONS_00016075 cpcScore=-0.9944440 cnci=-0.2696404	NonCoding
TC01003213.hg.1	1.74	0.031836	0.386589		chr1	-	150785067	150785174	ENST00000363305; uc021oyg.1	RNA, U6 small nuclear 1309, pseudogene [gene_biotype:snRNA transcript_biotype:snRNA]; Rfam model RF00026 hit found at contig region AL355860.12/13342-13235	Coding
TC10000394.hg.1	1.74	0.03904	0.413201		chr10	+	67469818	67469902	ENST00000517203	ncrna:novel chromosome:GRCh38:10:65710060:65710144:1 gene:ENSG00000253012 gene_biotype:miRNA transcript_biotype:miRNA	Coding
TC04000101.hg.1	1.73	0.000612	0.124144	USP17L21	chr4	+	9264598	9266190	ENST00000506414; OTTHUMT00000359417	ubiquitin specific peptidase 17-like family member 21 [gene_biotype:protein_coding transcript_biotype:protein_coding]; ubiquitin specific peptidase 17-like family member 21[gene_biotype:protein_coding transcript_biotype:protein_coding]	Coding
TC13000904.hg.1	1.73	0.001434	0.154355		chr13	+	19059258	19060490	OTTHUMT00000044027	putative novel transcript[gene_biotype:lincRNA transcript_biotype:lincRNA]	NonCoding
TC18000735.hg.1	1.73	0.001837	0.162615		chr18	+	56320675	56335416	linc_luo_1997; TCONS_00026344	accn=NULL class=lincRNA name=Human lincRNA ref=Scripture Reconstruction LincRNAs By Luo transcriptId=linc_luo_1997 cpcScore=-1.2963600 cnci=-0.2881680; accn=NULL class=lncRNA name=Human lincRNA ref=BodyMapLinc transcriptId=TCONS_00026344 cpcScore=-1.0905600 cnci=-0.3079689	NonCoding
TC15000300.hg.1	1.73	0.002621	0.179686	CHAC1	chr15	+	41245160	41248717	NM_001142776; NM_024111; ENST00000444189; ENST00000446533; ENST00000487220; BC001683; BC019625; OTTHUMT00000252526; OTTHUMT00000347784; uc001znh.2; uc010uct.1	Homo sapiens ChaC glutathione-specific gamma-glutamylcyclotransferase 1 (CHAC1), transcript variant 2, mRNA.; Homo sapiens ChaC glutathione-specific gamma-glutamylcyclotransferase 1 (CHAC1), transcript variant 1, mRNA.; ChaC glutathione-specific gamma-glutamylcyclotransferase 1 [gene_biotype:protein_coding transcript_biotype:protein_coding]; Homo sapiens ChaC, cation transport regulator homolog 1…	Coding
TC06003758.hg.1	1.73	0.006576	0.23349	CNR1	chr6	-	88849657	88852666	BX538191	accn=BX538191 class=mRNAlike lncRNA name=Human lncRNA ref=JounralRNA transcriptId=4565 cpcScore=-1.3173100 cnci=-0.3637064	NonCoding
TC21000273.hg.1	1.73	0.032605	0.389769		chr21	-	11051932	11052015	uc021wha.1	Rfam model RF01061 hit found at contig region AF254983.3/96869-96786	Coding
TC09001222.hg.1	1.73	0.048584	0.442478	MIR548H3	chr9	-	78118512	78338744	NR_031679; uc022bie.1	Homo sapiens microRNA 548h-3 (MIR548H3), microRNA.; accn=NR_031679 class=lncRNA name= ref=RefGeneNoncode transcriptId=NR_031679 cpcScore=-1.1837100 cnci=-1.0000000	Coding
TC17002326.hg.1	1.72	0.002659	0.18039		chr17	+	66179199	66185240	TCONS_00025471; TCONS_00025970; TCONS_00025971	accn=NULL class=lncRNA name=Human lincRNA ref=BodyMapLinc transcriptId=TCONS_00025471 cpcScore=-0.4445300 cnci=-0.3948289; accn=NULL class=lncRNA name=Human lincRNA ref=BodyMapLinc transcriptId=TCONS_00025970 cpcScore=-1.0911400 cnci=-0.2504289; accn=NULL class=lncRNA name=Human lincRNA ref=BodyMapLinc transcriptId=TCONS_00025971 cpcScore=-0.2730530 cnci=-0.3902291	NonCoding
TC07002570.hg.1	1.72	0.003242	0.19086		chr7	+	127752094	127758774	TCONS_00013584	accn=NULL class=lncRNA name=Human lincRNA ref=BodyMapLinc transcriptId=TCONS_00013584 cpcScore=-0.9014260 cnci=-0.1790212	NonCoding
TC05001391.hg.1	1.72	0.00361	0.196731		chr5	-	59599874	59599978	ENST00000365147	RNA, U6 small nuclear 806, pseudogene [gene_biotype:snRNA transcript_biotype:snRNA]	Coding
TC15000178.hg.1	1.72	0.011539	0.276933		chr15	+	30700508	30700546	DQ596164; uc021shm.1	accn=DQ596164 class=piRNA name=piR-34230 ref=NONCODE v2.0 transcriptId=NULL cpcScore=-1.2391300 cnci=-1.0000000; Homo sapiens piRNA piR-34230, complete sequence.; Homo sapiens mRNA for FLJ00278 protein.	Coding
TC15000220.hg.1	1.72	0.011539	0.276933		chr15	+	32741876	32741914	DQ596164; uc021sij.1	accn=DQ596164 class=piRNA name=piR-34230 ref=NONCODE v2.0 transcriptId=NULL cpcScore=-1.2391300 cnci=-1.0000000; Homo sapiens piRNA piR-34230, complete sequence.; Homo sapiens mRNA for FLJ00278 protein.	Coding
TC15000566.hg.1	1.72	0.011539	0.276933		chr15	+	62547634	62547672	DQ576154; uc010uhw.1; uc010uhw.2	accn=DQ576154 class=piRNA name=piR-44266 ref=NONCODE v2.0 transcriptId=NULL cpcScore=-1.2879600 cnci=-1.0000000; Homo sapiens piRNA piR-44266, complete sequence.; accn=NULL class=lncRNA name= ref=UCSCGeneNoncode transcriptId=uc010uhw.1 cpcScore=-1.2809000 cnci=-1.0000000	Coding
TC15000676.hg.1	1.72	0.011539	0.276933		chr15	+	74368142	74368180	DQ596164; uc021sqd.1	accn=DQ596164 class=piRNA name=piR-34230 ref=NONCODE v2.0 transcriptId=NULL cpcScore=-1.2391300 cnci=-1.0000000; Homo sapiens piRNA piR-34230, complete sequence.; Homo sapiens piRNA piR-32320, complete sequence.	Coding
TC15001055.hg.1	1.72	0.011539	0.276933		chr15	-	23260956	23260994	DQ588973; uc001yvl.2; uc001yvl.3	accn=DQ588973 class=piRNA name=piR-56085 ref=NONCODE v2.0 transcriptId=NULL cpcScore=-1.2912300 cnci=-1.0000000; Homo sapiens piRNA piR-56085, complete sequence.; accn=NULL class=lncRNA name= ref=UCSCGeneNoncode transcriptId=uc001yvl.2 cpcScore=-1.2809000 cnci=-1.0000000; Homo sapiens piRNA piR-32320, complete sequence.	Coding
TC15001158.hg.1	1.72	0.011539	0.276933		chr15	-	31089587	31089625	DQ588973; uc021shw.1	accn=DQ588973 class=piRNA name=piR-56085 ref=NONCODE v2.0 transcriptId=NULL cpcScore=-1.2912300 cnci=-1.0000000; Homo sapiens piRNA piR-56085, complete sequence.; Homo sapiens piRNA piR-32320, complete sequence.	Coding
TC15001177.hg.1	1.72	0.011539	0.276933		chr15	-	32891573	32891611	DQ588973; uc021sil.1	accn=DQ588973 class=piRNA name=piR-56085 ref=NONCODE v2.0 transcriptId=NULL cpcScore=-1.2912300 cnci=-1.0000000; Homo sapiens piRNA piR-56085, complete sequence.; Homo sapiens mRNA for FLJ00278 protein.	Coding
TC15001626.hg.1	1.72	0.011539	0.276933		chr15	-	72953751	72953789	DQ588973; uc021spx.1	accn=DQ588973 class=piRNA name=piR-56085 ref=NONCODE v2.0 transcriptId=NULL cpcScore=-1.2912300 cnci=-1.0000000; Homo sapiens piRNA piR-56085, complete sequence.; Homo sapiens piRNA piR-32320, complete sequence.	Coding
TC15001657.hg.1	1.72	0.011539	0.276933		chr15	-	75557609	75557647	DQ588973; uc002azt.1; uc002azt.2	accn=DQ588973 class=piRNA name=piR-56085 ref=NONCODE v2.0 transcriptId=NULL cpcScore=-1.2912300 cnci=-1.0000000; Homo sapiens piRNA piR-56085, complete sequence.; accn=NULL class=lncRNA name= ref=UCSCGeneNoncode transcriptId=uc002azt.1 cpcScore=-1.2809000 cnci=-1.0000000; Homo sapiens piRNA piR-32320, complete sequence.	Coding
TC15001660.hg.1	1.72	0.011539	0.276933		chr15	-	75581884	75581922	DQ588973; uc010umc.1; uc010umc.2	accn=DQ588973 class=piRNA name=piR-56085 ref=NONCODE v2.0 transcriptId=NULL cpcScore=-1.2912300 cnci=-1.0000000; Homo sapiens piRNA piR-56085, complete sequence.; accn=NULL class=lncRNA name= ref=UCSCGeneNoncode transcriptId=uc010umc.1 cpcScore=-1.2809000 cnci=-1.0000000; Homo sapiens piRNA piR-32320, complete sequence.	Coding
TC03000984.hg.1	1.72	0.028381	0.372634	KLHL6-AS1	chr3	+	183266523	183270114	ENST00000491676; OTTHUMT00000351025	KLHL6 antisense RNA 1 [gene_biotype:antisense transcript_biotype:antisense]; novel transcript[gene_biotype:antisense transcript_biotype:antisense]	Coding
TC17000803.hg.1	1.72	0.028925	0.375637		chr17	+	66383124	66383210	ENST00000516399	ncrna:miRNA chromosome:GRCh37:17:66383124:66383210:1 gene:ENSG00000252208 gene_biotype:miRNA transcript_biotype:miRNA	Coding
TC04000543.hg.1	1.72	0.033389	0.392858		chr4	+	106328154	106328249	ENST00000364047	RNA, U6 small nuclear 553, pseudogene [gene_biotype:snRNA transcript_biotype:snRNA]	Coding
TC03001862.hg.1	1.71	0.000113	0.07886	SLC9A9	chr3	-	142984064	143567373	NM_173653; ENST00000316549; ENST00000498717; AK301816; BC035779; OTTHUMT00000354994; OTTHUMT00000354996; OTTHUMT00000354997; OTTHUMT00000354998; OTTHUMT00000370391; uc003evn.3; uc011bnk.2; ENST00000450105	Homo sapiens solute carrier family 9, subfamily A (NHE9, cation proton antiporter 9), member 9 (SLC9A9), mRNA.; solute carrier family 9, subfamily A (NHE9, cation proton antiporter 9), member 9 [gene_biotype:protein_coding transcript_biotype:protein_coding]; solute carrier family 9, subfamily A (NHE9, cation proton antiporter 9), member 9 [gene_biotype:protein_coding transcript_biotype:processed_…	Coding
TC0X001324.hg.1	1.71	0.000307	0.105581	TMEM255A	chrX	-	119392505	119445411	NM_001104544; NM_001104545; NM_017938; ENST00000309720; ENST00000371352; ENST00000371369; ENST00000440464; ENST00000480821; BC047054; OTTHUMT00000058091; OTTHUMT00000058092; OTTHUMT00000058093; OTTHUMT00000058094; OTTHUMT00000378541; uc004eso.4; uc004esp.4; uc010nqo.3	Homo sapiens transmembrane protein 255A (TMEM255A), transcript variant 2, mRNA.; Homo sapiens transmembrane protein 255A (TMEM255A), transcript variant 3, mRNA.; Homo sapiens transmembrane protein 255A (TMEM255A), transcript variant 1, mRNA.; transmembrane protein 255A [gene_biotype:protein_coding transcript_biotype:protein_coding]; transmembrane protein 255A [gene_biotype:protein_coding transcri…	Coding
TC12002039.hg.1	1.71	0.000518	0.11499	RNU4-2	chr12	-	120729566	120729706	ENST00000365668	RNA, U4 small nuclear 2 [gene_biotype:snRNA transcript_biotype:snRNA]	Coding
TC04000716.hg.1	1.71	0.00063	0.124666		chr4	+	146754270	146760732	ENST00000514334; OTTHUMT00000366938	havana:known chromosome:GRCh38:4:145833118:145839580:1 gene:ENSG00000251687 gene_biotype:antisense transcript_biotype:antisense; novel transcript[gene_biotype:antisense transcript_biotype:antisense]	Coding
TC03002057.hg.1	1.71	0.000734	0.132124	KLHL6	chr3	-	183205319	183273499	NM_130446; ENST00000341319; ENST00000487643; AF441792; AK024439; BC032348; BX648370; OTTHUMT00000309024; OTTHUMT00000309025; OTTHUMT00000309026; OTTHUMT00000309027; uc003flr.3; uc003fls.1; uc003flt.1; uc010hxk.1	Homo sapiens kelch-like family member 6 (KLHL6), mRNA.; kelch-like family member 6 [gene_biotype:protein_coding transcript_biotype:protein_coding]; kelch-like family member 6 [gene_biotype:protein_coding transcript_biotype:processed_transcript]; Homo sapiens kelch-like protein KLHL6 (KLHL6) mRNA, complete cds.; Homo sapiens mRNA for FLJ00029 protein, partial cds.; Homo sapiens kelch-like 6 (Droso…	Coding
TC12002158.hg.1	1.71	0.005022	0.216867		chr12	-	133571776	133571888	ENST00000516460	RNA, U4atac small nuclear 12, pseudogene [gene_biotype:snRNA transcript_biotype:snRNA]	Coding
TC02000345.hg.1	1.71	0.007357	0.239666		chr2	+	60890884	60890986	uc021vif.1	Rfam model RF00998 hit found at contig region AC012498.10/56286-56388	Coding
TC08000647.hg.1	1.71	0.008563	0.251624		chr8	+	104397189	104397295	ENST00000384668	RNA, U6 small nuclear 1011, pseudogene [gene_biotype:snRNA transcript_biotype:snRNA]	Coding
TC08000740.hg.1	1.71	0.038652	0.412187		chr8	+	127517008	127517114	ENST00000384409	RNA, U6 small nuclear 869, pseudogene [gene_biotype:snRNA transcript_biotype:snRNA]	Coding
TC12002171.hg.1	1.7	0.000472	0.110819	ERC1	chr12	+	1100404	1605099	AK056312; NR_027946; NR_027949	accn=AK056312 class=mRNAlike lncRNA name=Human lncRNA ref=JounralRNA transcriptId=1257 cpcScore=-0.8515800 cnci=-0.2091964; accn=NR_027946 class=lncRNA name= ref=RefGeneNoncode transcriptId=NR_027946 cpcScore=15.3923000 cnci=-0.2497672; accn=NR_027949 class=lncRNA name= ref=RefGeneNoncode transcriptId=NR_027949 cpcScore=11.1163000 cnci=-0.2511896	NonCoding
TC12003236.hg.1	1.7	0.002192	0.169374	CLEC2D	chr12	+	9821233	9852151			Coding
TC01003346.hg.1	1.7	0.002536	0.178516		chr1	-	156616299	156631216	ENST00000448869; OTTHUMT00000081838	havana:known chromosome:GRCh38:1:156646507:156661424:-1 gene:ENSG00000229953 gene_biotype:antisense transcript_biotype:antisense; putative novel transcript[gene_biotype:antisense transcript_biotype:antisense]	Coding
TCUn_gl000220000002.hg.1	1.7	0.008401	0.250017		chrUn_gl000220	+	97129	156152	TCONS_00030037-XLOC_014515; TCONS_00030038-XLOC_014516	linc-MARK1-3 chrUn_gl000220:+:97128-122140; linc-AP3S1-4 chrUn_gl000220:+:112024-156152	NonCoding
TC01004008.hg.1	1.7	0.010628	0.271066	MT1HL1	chr1	-	237167403	237167718	ENST00000464121; BC133032; uc001hyk.1	metallothionein 1H-like 1 [gene_biotype:protein_coding transcript_biotype:protein_coding]; Homo sapiens metallothionein 1 pseudogene 2, mRNA (cDNA clone IMAGE:40147054).	Coding
TC09000409.hg.1	1.7	0.013458	0.291166		chr9	+	90745766	90745795	DQ587746; uc004apx.1	accn=DQ587746 class=piRNA name=piR-54858 ref=NONCODE v2.0 transcriptId=NULL cpcScore=-1.2549300 cnci=-0.1262752; Homo sapiens piRNA piR-54858, complete sequence.; Homo sapiens piRNA piR-46143, complete sequence.	Coding
TC09001303.hg.1	1.7	0.013458	0.291166		chr9	-	90536997	90537026	DQ578031; uc022bjg.1	accn=DQ578031 class=piRNA name=piR-46143 ref=NONCODE v2.0 transcriptId=NULL cpcScore=-1.3295500 cnci=-0.2888484; Homo sapiens piRNA piR-46143, complete sequence.	Coding
TC04000095.hg.1	1.7	0.020752	0.334843	USP17L10; USP17L13	chr4	+	9212383	9228214	ENST00000417945; ENST00000421288; ENST00000429667; OTTHUMT00000359420; OTTHUMT00000359428	ubiquitin specific peptidase 17-like family member 10 [gene_biotype:protein_coding transcript_biotype:protein_coding]; ubiquitin specific peptidase 17-like family member 13 [gene_biotype:protein_coding transcript_biotype:protein_coding]; ubiquitin specific peptidase 17-like family member 13[gene_biotype:protein_coding transcript_biotype:protein_coding]; ubiquitin specific peptidase 17-like family…	Coding
TC09000642.hg.1	1.7	0.022122	0.341372	MIR181B2	chr9	+	127455989	127456077	NR_029782; ENST00000385004; uc004bou.3; uc004bou.2	Homo sapiens microRNA 181b-2 (MIR181B2), microRNA.; microRNA 181b-2 [gene_biotype:miRNA transcript_biotype:miRNA]; accn=NR_029782 class=lncRNA name= ref=RefGeneNoncode transcriptId=NR_029782 cpcScore=-1.2101900 cnci=-0.3055746; accn=NULL class=lncRNA name= ref=UCSCGeneNoncode transcriptId=uc004bou.2 cpcScore=-1.2070900 cnci=-0.3178278	Coding
TC10002384.hg.1	1.69	9.9e-05	0.074861		chr10	+	135451047	135465409	TCONS_l2_00003340-XLOC_l2_001810	linc-DUX4L2 chr10:+:135451046-135465409	NonCoding
TC18000566.hg.1	1.69	0.000403	0.110819	CD226	chr18	-	67528097	67624232	NM_006566; ENST00000280200; AK313199; BC074787; GU935336; OTTHUMT00000256226; uc002lkm.4; uc010dqo.3; uc021uli.1	Homo sapiens CD226 molecule (CD226), transcript variant 1, mRNA.; CD226 molecule [gene_biotype:protein_coding transcript_biotype:protein_coding]; Homo sapiens cDNA, FLJ93698, highly similar to Homo sapiens CD226 antigen (CD226), mRNA.; Homo sapiens CD226 molecule, mRNA (cDNA clone MGC:104109 IMAGE:30915562), complete cds.; Homo sapiens CD226 antigen Delta exon 2-3 (CD226) mRNA, complete sequence,…	Coding
TC15000025.hg.1	1.69	0.000467	0.110819		chr15	+	22713141	22713171	DQ599733; uc001yum.2; uc001yum.3	accn=DQ599733 class=piRNA name=piR-37799 ref=NONCODE v2.0 transcriptId=NULL cpcScore=-1.6662500 cnci=-0.8327859; Homo sapiens piRNA piR-37799, complete sequence.; accn=NULL class=lncRNA name= ref=UCSCGeneNoncode transcriptId=uc001yum.2 cpcScore=-1.3086600 cnci=-0.1729055; Homo sapiens piRNA piR-30673, complete sequence.	Coding
TC15000138.hg.1	1.69	0.000467	0.110819		chr15	+	28775558	28775588	DQ599733; uc001zbx.2; uc001zbx.3	accn=DQ599733 class=piRNA name=piR-37799 ref=NONCODE v2.0 transcriptId=NULL cpcScore=-1.6662500 cnci=-0.8327859; Homo sapiens piRNA piR-37799, complete sequence.; accn=NULL class=lncRNA name= ref=UCSCGeneNoncode transcriptId=uc001zbx.2 cpcScore=-1.5121000 cnci=-0.1908755; Homo sapiens piRNA piR-30673, complete sequence.	Coding
TC15000149.hg.1	1.69	0.000467	0.110819		chr15	+	28954723	28954753	DQ597560; uc001zcg.2	accn=DQ597560 class=piRNA name=piR-35626 ref=NONCODE v2.0 transcriptId=NULL cpcScore=-1.2905400 cnci=-1.0000000; Homo sapiens piRNA piR-35626, complete sequence.; Homo sapiens piRNA piR-30673, complete sequence.; accn=NULL class=lncRNA name= ref=UCSCGeneNoncode transcriptId=uc001zcg.2 cpcScore=-1.4450600 cnci=-0.4554868	Coding
TC15000208.hg.1	1.69	0.000467	0.110819		chr15	+	32692651	32692681	DQ597560; uc001zgc.2; uc001zgc.3	accn=DQ597560 class=piRNA name=piR-35626 ref=NONCODE v2.0 transcriptId=NULL cpcScore=-1.2905400 cnci=-1.0000000; Homo sapiens piRNA piR-35626, complete sequence.; accn=NULL class=lncRNA name= ref=UCSCGeneNoncode transcriptId=uc001zgc.2 cpcScore=-1.5589600 cnci=-0.4936067; Homo sapiens piRNA piR-30673, complete sequence.	Coding
TC15001013.hg.1	1.69	0.000467	0.110819		chr15	-	20770229	20770259	DQ600342; uc001ytn.2; uc001ytn.3	accn=DQ600342 class=piRNA name=piR-38408 ref=NONCODE v2.0 transcriptId=NULL cpcScore=-1.3464200 cnci=-0.1920579; Homo sapiens piRNA piR-38408, complete sequence.; accn=NULL class=lncRNA name= ref=UCSCGeneNoncode transcriptId=uc001ytn.2 cpcScore=-1.4844500 cnci=-0.1897251; Homo sapiens piRNA piR-30673, complete sequence.	Coding
TC15001052.hg.1	1.69	0.000467	0.110819		chr15	-	23258062	23258092	DQ600342; uc001yvi.2; uc001yvi.3	accn=DQ600342 class=piRNA name=piR-38408 ref=NONCODE v2.0 transcriptId=NULL cpcScore=-1.3464200 cnci=-0.1920579; Homo sapiens piRNA piR-38408, complete sequence.; accn=NULL class=lncRNA name= ref=UCSCGeneNoncode transcriptId=uc001yvi.2 cpcScore=-1.4702100 cnci=-0.4438556; Homo sapiens piRNA piR-30673, complete sequence.	Coding
TC15001060.hg.1	1.69	0.000467	0.110819		chr15	-	23437627	23437657	DQ600342; uc002cdv.1; uc002cdv.2	accn=DQ600342 class=piRNA name=piR-38408 ref=NONCODE v2.0 transcriptId=NULL cpcScore=-1.3464200 cnci=-0.1920579; Homo sapiens piRNA piR-38408, complete sequence.; accn=NULL class=lncRNA name= ref=UCSCGeneNoncode transcriptId=uc002cdv.1 cpcScore=-1.4844500 cnci=-0.2032190; Homo sapiens piRNA piR-30673, complete sequence.	Coding
TC15001064.hg.1	1.69	0.000467	0.110819		chr15	-	23602424	23602454	DQ600342; uc001ywd.2; uc001ywd.3	accn=DQ600342 class=piRNA name=piR-38408 ref=NONCODE v2.0 transcriptId=NULL cpcScore=-1.3464200 cnci=-0.1920579; Homo sapiens piRNA piR-38408, complete sequence.; accn=NULL class=lncRNA name= ref=UCSCGeneNoncode transcriptId=uc001ywd.2 cpcScore=-1.5589600 cnci=-0.4894401; Homo sapiens piRNA piR-30673, complete sequence.	Coding
TC15001094.hg.1	1.69	0.000467	0.110819		chr15	-	28626339	28626369	DQ600342; uc001zbq.2; uc001zbq.3	accn=DQ600342 class=piRNA name=piR-38408 ref=NONCODE v2.0 transcriptId=NULL cpcScore=-1.3464200 cnci=-0.1920579; Homo sapiens piRNA piR-38408, complete sequence.; accn=NULL class=lncRNA name= ref=UCSCGeneNoncode transcriptId=uc001zbq.2 cpcScore=-1.4844500 cnci=-0.1835253; Homo sapiens piRNA piR-30673, complete sequence.	Coding
TC15001114.hg.1	1.69	0.000467	0.110819		chr15	-	30377967	30377997	DQ600342; uc001zct.2	accn=DQ600342 class=piRNA name=piR-38408 ref=NONCODE v2.0 transcriptId=NULL cpcScore=-1.3464200 cnci=-0.1920579; Homo sapiens piRNA piR-38408, complete sequence.; Homo sapiens piRNA piR-30673, complete sequence.; accn=NULL class=lncRNA name= ref=UCSCGeneNoncode transcriptId=uc001zct.2 cpcScore=-1.4450600 cnci=-0.4333981	Coding
TC15001128.hg.1	1.69	0.000467	0.110819		chr15	-	30430065	30430095	DQ600342; uc001zdl.2	accn=DQ600342 class=piRNA name=piR-38408 ref=NONCODE v2.0 transcriptId=NULL cpcScore=-1.3464200 cnci=-0.1920579; Homo sapiens piRNA piR-38408, complete sequence.; Homo sapiens piRNA piR-30673, complete sequence.; accn=NULL class=lncRNA name= ref=UCSCGeneNoncode transcriptId=uc001zdl.2 cpcScore=-1.4450600 cnci=-0.4388584	Coding
TC15001155.hg.1	1.69	0.000467	0.110819		chr15	-	30899039	30899069	DQ600342; uc001zes.2	accn=DQ600342 class=piRNA name=piR-38408 ref=NONCODE v2.0 transcriptId=NULL cpcScore=-1.3464200 cnci=-0.1920579; Homo sapiens piRNA piR-38408, complete sequence.; Homo sapiens piRNA piR-30673, complete sequence.; accn=NULL class=lncRNA name= ref=UCSCGeneNoncode transcriptId=uc001zes.2 cpcScore=-1.4450600 cnci=-0.4473906	Coding
TC0X001624.hg.1	1.69	0.000969	0.142899	SAT1	chrX	+	23801275	23804327	NR_027783; CR624470	accn=NR_027783 class=lncRNA name= ref=RefGeneNoncode transcriptId=NR_027783 cpcScore=2.0757800 cnci=-0.3306485; accn=CR624470 class=mRNAlike lncRNA name=NULL ref=H-invitational v7.5 transcriptId=HIT000303665 cpcScore=-0.3967830 cnci=-0.3726592	NonCoding
TC09001943.hg.1	1.69	0.016512	0.311627		chr9	+	44992703	44997587	TCONS_l2_00028747-XLOC_l2_014796	linc-ANKRD20A1-28 chr9:+:44992702-44997587	NonCoding
TC10002372.hg.1	1.69	0.02078	0.334964		chr10	+	133772474	133773355	TCONS_00018859	accn=NULL class=lncRNA name=Human lincRNA ref=BodyMapLinc transcriptId=TCONS_00018859 cpcScore=-1.3101600 cnci=-0.3363616	NonCoding
TC08001104.hg.1	1.69	0.033233	0.392057	MIR548O2	chr8	-	29920258	30108213	NR_039605; uc022atm.1	Homo sapiens microRNA 548o-2 (MIR548O2), microRNA.; accn=NR_039605 class=lncRNA name= ref=RefGeneNoncode transcriptId=NR_039605 cpcScore=-1.1989100 cnci=-1.0000000	Coding
TC15001423.hg.1	1.69	0.04091	0.419458		chr15	-	51591642	51591671	DQ599277; uc002aar.2; uc002aar.3	accn=DQ599277 class=piRNA name=piR-37343 ref=NONCODE v2.0 transcriptId=NULL cpcScore=-1.5645700 cnci=-1.0000000; Homo sapiens piRNA piR-37343, complete sequence.; accn=NULL class=lncRNA name= ref=UCSCGeneNoncode transcriptId=uc002aar.2 cpcScore=-1.2531200 cnci=-1.0000000	Coding
TC06000608.hg.1	1.68	9.8e-05	0.074861	VEGFA	chr6	+	43737921	43754224	NM_001025366; NM_001025367; NM_001025368; NM_001025369; NM_001025370; NM_001033756; NM_001171622; NM_001171623; NM_001171624; NM_001171625; NM_001171626; NM_001171627; NM_001171628; NM_001171629; NM_001171630; NM_001204384; NM_001204385; NM_003376; ENST00000230480; ENST00000372067; ENST00000372077; ENST00000457104; ENST00000518689; ENST00000518824; ENST00000520948; ENST00000523125; ENST0000052387…	Homo sapiens vascular endothelial growth factor A (VEGFA), transcript variant 1, mRNA.; Homo sapiens vascular endothelial growth factor A (VEGFA), transcript variant 3, mRNA.; Homo sapiens vascular endothelial growth factor A (VEGFA), transcript variant 4, mRNA.; Homo sapiens vascular endothelial growth factor A (VEGFA), transcript variant 5, mRNA.; Homo sapiens vascular endothelial growth factor…	Coding
TC02000535.hg.1	1.68	0.000141	0.08505	LINC00152; MIR4435-2HG	chr2	+	87754887	87906324	NR_024204; NR_024205; NR_024206; ENST00000409054; uc002ssk.4; uc010fgy.3; uc010fgz.3; OTTHUMT00000252606; OTTHUMT00000330384; OTTHUMT00000330385; OTTHUMT00000330386; OTTHUMT00000330387; OTTHUMT00000330388; OTTHUMT00000330389; OTTHUMT00000330390; OTTHUMT00000330391; OTTHUMT00000330392; OTTHUMT00000330393; uc002ssk.3; uc010fgy.2; uc010fgz.2	Homo sapiens long intergenic non-protein coding RNA 152 (LINC00152), transcript variant 1, long non-coding RNA.; Homo sapiens long intergenic non-protein coding RNA 152 (LINC00152), transcript variant 2, long non-coding RNA.; Homo sapiens long intergenic non-protein coding RNA 152 (LINC00152), transcript variant 3, long non-coding RNA.; long intergenic non-protein coding RNA 152 [gene_biotype:lin…	Coding
TC17000381.hg.1	1.68	0.000346	0.107157	SPACA3	chr17	+	31318882	31324895	NM_173847; ENST00000269053; ENST00000394638; ENST00000485015; BC029867; BC100886; OTTHUMT00000256380; OTTHUMT00000256381; OTTHUMT00000256382; OTTHUMT00000256383; uc002hhs.1; uc010cte.1	Homo sapiens sperm acrosome associated 3 (SPACA3), mRNA.; sperm acrosome associated 3 [gene_biotype:protein_coding transcript_biotype:protein_coding]; sperm acrosome associated 3 [gene_biotype:protein_coding transcript_biotype:processed_transcript]; Homo sapiens sperm acrosome associated 3, mRNA (cDNA clone MGC:35156 IMAGE:5169651), complete cds.; Homo sapiens sperm acrosome associated 3, mRNA (c…	Coding
TC11002480.hg.1	1.68	0.001478	0.154938		chr11	+	129279	186136	ENST00000527297	accn=NULL class=lncRNA name= ref=EnsemblNoncode transcriptId=ENST00000527297 cpcScore=-1.3497800 cnci=-0.2539941	NonCoding
TC19002423.hg.1	1.68	0.002187	0.169374		chr19	-	28248092	28251757	CR749698	accn=CR749698 class=mRNAlike lncRNA name=Human lncRNA ref=JounralRNA transcriptId=4848 cpcScore=-1.2200700 cnci=-0.4165988	NonCoding
TC15001505.hg.1	1.68	0.00284	0.183698	ANXA2	chr15	-	60639333	60690242	NM_001002857; NM_001002858; NM_001136015; NM_004039; ENST00000332680; ENST00000396024; ENST00000421017; ENST00000451270; ENST00000557937; AK297923; BC001388; BC009564; BC015834; BC016774; BC023990; BC052558; BC052567; BC068065; BC093056; OTTHUMT00000256135; uc002agk.3; uc002agl.3; uc002agm.3; uc002agn.3; uc010uhd.2; AK309956; uc010bgj.3; uc021snc.1	Homo sapiens annexin A2 (ANXA2), transcript variant 2, mRNA.; Homo sapiens annexin A2 (ANXA2), transcript variant 1, mRNA.; Homo sapiens annexin A2 (ANXA2), transcript variant 4, mRNA.; Homo sapiens annexin A2 (ANXA2), transcript variant 3, mRNA.; annexin A2 [gene_biotype:protein_coding transcript_biotype:protein_coding]; annexin A2 [gene_biotype:protein_coding transcript_biotype:processed_transc…	Coding
TC21000998.hg.1	1.68	0.003667	0.197965		chr21	-	43791996	43809253	NR_027348	accn=NR_027348 class=lncRNA name= ref=RefGeneNoncode transcriptId=NR_027348 cpcScore=4.5927900 cnci=-0.1697610	NonCoding
TC17001618.hg.1	1.68	0.004649	0.211446	ARL17A; ARL17B	chr17	-	45110626	45137515	BC000924; uc021tzb.1	Homo sapiens ADP-ribosylation factor-like 17, mRNA (cDNA clone IMAGE:3446931), partial cds.; Homo sapiens mRNA for ADP-ribosylation factor 7 variant protein.	Coding
TC04002789.hg.1	1.68	0.007004	0.235612		chr4	-	153662550	153667773	TCONS_00007884-XLOC_004128	linc-TMEM154 chr4:-:153662549-153667773	NonCoding
TC21000946.hg.1	1.68	0.011549	0.27694	RUNX1-IT1	chr21	-	36410233	36411723	NR_026812	accn=NR_026812 class=lncRNA name= ref=RefGeneNoncode transcriptId=NR_026812 cpcScore=2.5941800 cnci=-0.2388349	NonCoding
TC01003999.hg.1	1.68	0.014993	0.302307	MIR1537	chr1	-	236016300	236016360	NR_031718; ENST00000410899; uc021pkv.1	Homo sapiens microRNA 1537 (MIR1537), microRNA.; microRNA 1537 [gene_biotype:miRNA transcript_biotype:miRNA]; accn=NR_031718 class=lncRNA name= ref=RefGeneNoncode transcriptId=NR_031718 cpcScore=-1.2742000 cnci=-1.0000000	Coding
TC15000202.hg.1	1.68	0.018972	0.324995		chr15	+	32576353	32576459	ENST00000384527	RNA, U6 small nuclear 18, pseudogene [gene_biotype:snRNA transcript_biotype:snRNA]	Coding
TC15001135.hg.1	1.68	0.018972	0.324995		chr15	-	30546605	30546711	ENST00000384245	RNA, U6 small nuclear 17, pseudogene [gene_biotype:snRNA transcript_biotype:snRNA]	Coding
TC01001764.hg.1	1.68	0.033184	0.392057		chr1	+	211976359	211976446	ENST00000390903	Y RNA [gene_biotype:misc_RNA transcript_biotype:misc_RNA]	Coding
TC06000771.hg.1	1.68	0.045873	0.435028		chr6	+	84077425	84077510	ENST00000516500	ncrna:novel chromosome:GRCh38:6:83367706:83367791:1 gene:ENSG00000252309 gene_biotype:miRNA transcript_biotype:miRNA	Coding
TC12000663.hg.1	1.67	0.001454	0.154355		chr12	+	79933983	79940334	ENST00000548359	havana:known chromosome:GRCh38:12:79540203:79546554:1 gene:ENSG00000257474 gene_biotype:lincRNA transcript_biotype:lincRNA	Coding
TC08002311.hg.1	1.67	0.003761	0.199304		chr8	-	47490845	47526157	TCONS_l2_00028184-XLOC_l2_014504; TCONS_l2_00028185-XLOC_l2_014504; TCONS_l2_00028186-XLOC_l2_014504; TCONS_l2_00028188-XLOC_l2_014504	linc-RNF170-3 chr8:-:47490844-47526150; linc-RNF170-3 chr8:-:47490844-47526157; linc-RNF170-3 chr8:-:47491106-47501771; linc-RNF170-3 chr8:-:47505118-47526150	NonCoding
TCUn_gl000228000014.hg.1	1.67	0.005463	0.219751	DUX4	chrUn_gl000228	+	114024	124171	HQ266764; uc022bro.1	Homo sapiens clone 225-1 DUX4 mRNA, 3 UTR, exons 2, 6, and 7, alternatively spliced.; Homo sapiens double homeobox 4-like (DUX4L), non-coding RNA.	Coding
TC11002541.hg.1	1.67	0.005603	0.221059		chr11	+	6387577	6392797	TCONS_00019211; TCONS_00019212	accn=NULL class=lncRNA name=Human lincRNA ref=BodyMapLinc transcriptId=TCONS_00019211 cpcScore=-1.1627600 cnci=-0.2152433; accn=NULL class=lncRNA name=Human lincRNA ref=BodyMapLinc transcriptId=TCONS_00019212 cpcScore=-1.4663000 cnci=-0.2496451	NonCoding
TC07002382.hg.1	1.67	0.008705	0.252603		chr7	+	65300347	65310515	TCONS_l2_00025984-XLOC_l2_013463	linc-VKORC1L1-1 chr7:+:65300346-65310515	NonCoding
TC17001912.hg.1	1.67	0.02269	0.344577	TNRC6C-AS1	chr17	-	76103480	76107880	NR_040071; AK123771; uc002juh.3; ENST00000374976; uc010dhe.2	Homo sapiens TNRC6C antisense RNA 1 (TNRC6C-AS1), long non-coding RNA.; Homo sapiens cDNA FLJ41777 fis, clone IMR322013805.; accn=NR_040071 class=lncRNA name= ref=RefGeneNoncode transcriptId=NR_040071 cpcScore=0.4394060 cnci=-0.1600037; Homo sapiens TNRC6C antisense RNA 1 (TNRC6C-AS1), non-coding RNA.; cdna:known chromosome:GRCh37:17:76103480:76106416:-1 gene:ENSG00000204282 gene_biotype:processe…	Coding
TC0X001200.hg.1	1.67	0.03375	0.393944		chrX	-	95306295	95306323	DQ580189; uc022caa.1	accn=DQ580189 class=piRNA name=piR-48301 ref=NONCODE v2.0 transcriptId=NULL cpcScore=-1.3644900 cnci=-1.0000000; Homo sapiens piRNA piR-48301, complete sequence.; Homo sapiens piRNA piR-48300, complete sequence.	Coding
TC05000685.hg.1	1.66	0.000148	0.08505		chr5	+	135639445	135651788	ENST00000513958; OTTHUMT00000366982	TRPC7 antisense RNA 2 [gene_biotype:antisense transcript_biotype:antisense]; putative novel transcript[gene_biotype:antisense transcript_biotype:antisense]	Coding
TC07001606.hg.1	1.66	0.000263	0.098249	SAMD9L	chr7	-	92759368	92777682	NM_152703; ENST00000318238; ENST00000411955; ENST00000437805; ENST00000477816; AF474973; AY195582; AY195583; AY195584; AY195585; BC127117; BC127118; DQ068177; OTTHUMT00000341730; OTTHUMT00000341731; OTTHUMT00000341732; OTTHUMT00000341733; OTTHUMT00000341734; OTTHUMT00000341735; OTTHUMT00000341736; OTTHUMT00000341737; uc003umh.1; uc003umi.1; uc003umj.1; uc003umk.1; uc010lfb.1; uc010lfc.1; uc010lfd…	Homo sapiens sterile alpha motif domain containing 9-like (SAMD9L), transcript variant 1, mRNA.; sterile alpha motif domain containing 9-like [gene_biotype:protein_coding transcript_biotype:protein_coding]; sterile alpha motif domain containing 9-like [gene_biotype:protein_coding transcript_biotype:processed_transcript]; Homo sapiens UEF1 (UEF1) mRNA, complete cds.; Homo sapiens UEF1 splice varia…	Coding
TC15000979.hg.1	1.66	0.000419	0.110819	DNM1P46	chr15	+	102286122	102334505			Coding
TC05001590.hg.1	1.66	0.001015	0.14323	ARRDC3	chr5	-	90664541	90679176	NM_020801; ENST00000265138; ENST00000503192; BC015928; BC053619; OTTHUMT00000369763; OTTHUMT00000369764; OTTHUMT00000369766; OTTHUMT00000369767; OTTHUMT00000370470; OTTHUMT00000370472; OTTHUMT00000370474; uc003kjz.2	Homo sapiens arrestin domain containing 3 (ARRDC3), mRNA.; arrestin domain containing 3 [gene_biotype:protein_coding transcript_biotype:protein_coding]; arrestin domain containing 3 [gene_biotype:protein_coding transcript_biotype:processed_transcript]; Homo sapiens arrestin domain containing 3, mRNA (cDNA clone MGC:8773 IMAGE:3908916), complete cds.; Homo sapiens arrestin domain containing 3, mRN…	Coding
TC13000805.hg.1	1.66	0.00125	0.150091	DNAJC3-AS1	chr13	-	96325089	96329179	ENST00000499499; BC035106; uc001vmo.4	DNAJC3 antisense RNA 1 (head to head) [gene_biotype:lincRNA transcript_biotype:lincRNA]; Homo sapiens cDNA clone IMAGE:5262677.	Coding
TC12002617.hg.1	1.66	0.001926	0.166389	P2RX7	chr12	+	121570631	121624354	NR_033948	accn=NR_033948 class=lncRNA name= ref=RefGeneNoncode transcriptId=NR_033948 cpcScore=5.7493000 cnci=-0.1809634	NonCoding
TC13000142.hg.1	1.66	0.002227	0.170118	LOC101929140	chr13	+	41707075	41810822	AK056182; ENST00000499512; uc001uxv.1	accn=AK056182 class=mRNAlike lncRNA name=Human lncRNA ref=JounralRNA transcriptId=1079 cpcScore=0.1998920 cnci=-0.2680596; Homo sapiens cDNA FLJ31620 fis, clone NT2RI2003184.; [retired] ncrna:lincRNA chromosome:GRCh37:13:41707075:41810822:1 gene:ENSG00000244848	Coding
TC14000242.hg.1	1.66	0.012759	0.286442		chr14	+	38660188	38672128	ENST00000555655	havana:known chromosome:GRCh38:14:38190983:38202923:1 gene:ENSG00000258649 gene_biotype:lincRNA transcript_biotype:lincRNA	Coding
TC01004796.hg.1	1.66	0.015462	0.304676		chr1	+	161496264	161497073	OTTHUMT00000080770	putative novel transcript[gene_biotype:lincRNA transcript_biotype:lincRNA]	NonCoding
TC13000716.hg.1	1.66	0.017371	0.316945		chr13	-	66715500	66806206	ENST00000512415	[retired] ncrna:lincRNA chromosome:GRCh37:19:5847478:5858248:1 gene:ENSG00000250631; accn=NULL class=lncRNA name= ref=EnsemblNoncode transcriptId=ENST00000512415 cpcScore=-1.1191600 cnci=-0.2741573	Coding
TC06003663.hg.1	1.66	0.028932	0.375637	SUPT3H	chr6	-	44982536	45144232	AF279781	accn=AF279781 class=mRNAlike lncRNA name=NULL ref=H-invitational v7.5 transcriptId=HIT000076062 cpcScore=1.1983500 cnci=-0.3207069	NonCoding
TC15001145.hg.1	1.66	0.033187	0.392057		chr15	-	30857143	30917976	ENST00000501830	havana:known chromosome:GRCh38:15:30616998:30625773:-1 gene:ENSG00000247728 gene_biotype:antisense transcript_biotype:antisense	Coding
TC13000743.hg.1	1.66	0.034662	0.395809		chr13	-	77572125	77572204	uc021rkr.1	Rfam model RF01028 hit found at contig region AC001226.1/29478-29399	Coding
TC04002876.hg.1	1.65	8e-06	0.054166		chr4	-	185286341	185303530	linc_luo_1327; linc_luo_1379; TCONS_00007450; TCONS_00008689; TCONS_00008690; TCONS_00008691; TCONS_00008692; TCONS_00009188; TCONS_00009189; TCONS_00009190	accn=NULL class=lincRNA name=Human lincRNA ref=Scripture Reconstruction LincRNAs By Luo transcriptId=linc_luo_1327 cpcScore=-1.3059900 cnci=-0.2402716; accn=NULL class=lincRNA name=Human lincRNA ref=Scripture Reconstruction LincRNAs By Luo transcriptId=linc_luo_1379 cpcScore=-1.4013500 cnci=-0.2808417; accn=NULL class=lncRNA name=Human lincRNA ref=BodyMapLinc transcriptId=TCONS_00007450 cpcScore=…	NonCoding
TC21000651.hg.1	1.65	0.000968	0.142899	BACH1	chr21	+	30677560	30734217	AF026200; AF317902; NR_027655	accn=AF026200 class=mRNAlike lncRNA name=NULL ref=H-invitational v7.5 transcriptId=HIT000062804 cpcScore=1.0441900 cnci=-0.2864551; accn=AF317902 class=mRNAlike lncRNA name=Human lncRNA ref=JounralRNA transcriptId=1894 cpcScore=-0.9581400 cnci=-0.2050486; accn=NR_027655 class=lncRNA name= ref=RefGeneNoncode transcriptId=NR_027655 cpcScore=7.5734800 cnci=-0.1452770	NonCoding
TC02004609.hg.1	1.65	0.002758	0.181183		chr2	-	139175854	139259268	CR626194; linc_luo_1092; TCONS_l2_00014934-XLOC_l2_008288; TCONS_l2_00015981-XLOC_l2_008288; TCONS_l2_00015982-XLOC_l2_008288	accn=CR626194 class=mRNAlike lncRNA name=Human lncRNA ref=JounralRNA transcriptId=1395 cpcScore=-1.1451100 cnci=-0.3779111; accn=NULL class=lincRNA name=Human lincRNA ref=Scripture Reconstruction LincRNAs By Luo transcriptId=linc_luo_1092 cpcScore=-1.3224400 cnci=-0.4350671; linc-CXCR4-4 chr2:-:139258324-139259069; linc-CXCR4-4 chr2:-:139175856-139259268; linc-CXCR4-4 chr2:-:139191944-139259244	NonCoding
TC05000958.hg.1	1.65	0.002782	0.182038	CREBRF	chr5	+	172483355	172566291	NM_001168393; NM_001168394; NM_153607; ENST00000296953; ENST00000517882; ENST00000520420; ENST00000522692; AK297424; BC041709; OTTHUMT00000372667; OTTHUMT00000372669; OTTHUMT00000372670; OTTHUMT00000372671; OTTHUMT00000372673; OTTHUMT00000372674; uc003mcf.3; uc003mcg.3; uc003mch.3; uc011dfd.1; ENST00000393776; ENST00000538538; ENST00000540014	Homo sapiens CREB3 regulatory factor (CREBRF), transcript variant 2, mRNA.; Homo sapiens CREB3 regulatory factor (CREBRF), transcript variant 3, mRNA.; Homo sapiens CREB3 regulatory factor (CREBRF), transcript variant 1, mRNA.; CREB3 regulatory factor [gene_biotype:protein_coding transcript_biotype:protein_coding]; CREB3 regulatory factor [gene_biotype:protein_coding transcript_biotype:processed_…	Coding
TC09000038.hg.1	1.65	0.002817	0.182737	PDCD1LG2	chr9	+	5510545	5571282	NM_025239; ENST00000397747; AY271901; AY271902; BC074766; BC113678; BC113680; BC143920; BC143921; OTTHUMT00000051634; uc003zjg.4; uc010mho.1; uc010mhp.1; uc011lmc.2; uc011lmd.2; ENST00000397745	Homo sapiens programmed cell death 1 ligand 2 (PDCD1LG2), mRNA.; programmed cell death 1 ligand 2 [gene_biotype:protein_coding transcript_biotype:protein_coding]; Homo sapiens programmed death ligand 2 type II isoform (PDL2) mRNA, complete cds; alternatively spliced.; Homo sapiens programmed death ligand 2 type III isoform (PDL2) mRNA, partial cds; alternatively spliced.; Homo sapiens programmed …	Coding
TC12002305.hg.1	1.65	0.003284	0.191389		chr12	+	31902349	31908213	linc_luo_2081	accn=NULL class=lincRNA name=Human lincRNA ref=Scripture Reconstruction LincRNAs By Luo transcriptId=linc_luo_2081 cpcScore=-1.2666700 cnci=-0.1860046	NonCoding
TC09001036.hg.1	1.65	0.006167	0.22845	FAM219A	chr9	-	34398182	34458568	NM_001184940; NM_001184941; NM_001184942; NM_001184943; NM_001184945; NM_147202; ENST00000297620; ENST00000379078; ENST00000379080; ENST00000379081; ENST00000379084; ENST00000379087; ENST00000379089; ENST00000445726; AK123887; BC041009; OTTHUMT00000052179; OTTHUMT00000052180; OTTHUMT00000052181; OTTHUMT00000052182; OTTHUMT00000052183; OTTHUMT00000052184; OTTHUMT00000052185; OTTHUMT00000251703; uc…	Homo sapiens family with sequence similarity 219, member A (FAM219A), transcript variant 1, mRNA.; Homo sapiens family with sequence similarity 219, member A (FAM219A), transcript variant 2, mRNA.; Homo sapiens family with sequence similarity 219, member A (FAM219A), transcript variant 3, mRNA.; Homo sapiens family with sequence similarity 219, member A (FAM219A), transcript variant 5, mRNA.; Hom…	Coding
TC10002568.hg.1	1.65	0.007365	0.239666		chr10	-	42388477	42396474	TCONS_00017956-XLOC_008786	linc-ZNF25-4 chr10:-:42388476-42396474	NonCoding
TC06003501.hg.1	1.65	0.008082	0.247592		chr6	-	18744007	18757698	TCONS_00012100	accn=NULL class=lncRNA name=Human lincRNA ref=BodyMapLinc transcriptId=TCONS_00012100 cpcScore=-0.2617770 cnci=-0.3432203	NonCoding
TC09002936.hg.1	1.65	0.013519	0.291217		chr9	+	125226304	125231465	ENST00000509547	[retired] ncrna:lincRNA chromosome:GRCh37:9:125226304:125231465:1 gene:ENSG00000248142; accn=NULL class=lncRNA name= ref=EnsemblNoncode transcriptId=ENST00000509547 cpcScore=0.1056000 cnci=-0.1952926	Coding
TC02000491.hg.1	1.65	0.030679	0.380987		chr2	+	80753039	80753129	ENST00000390712	ncrna:novel chromosome:GRCh38:2:154231718:154231829:1 gene:ENSG00000212001 gene_biotype:miRNA transcript_biotype:miRNA	Coding
TC15000172.hg.1	1.65	0.038317	0.411341		chr15	+	30688854	30688897	DQ583847; uc021shg.1	accn=DQ583847 class=piRNA name=piR-50959 ref=NONCODE v2.0 transcriptId=NULL cpcScore=-1.3015800 cnci=-1.0000000; Homo sapiens piRNA piR-50959, complete sequence.; Homo sapiens piRNA piR-45444, complete sequence.	Coding
TC15000215.hg.1	1.65	0.038317	0.411341		chr15	+	32730203	32730246	DQ583847; uc001zgl.2; uc001zgl.3	accn=DQ583847 class=piRNA name=piR-50959 ref=NONCODE v2.0 transcriptId=NULL cpcScore=-1.3015800 cnci=-1.0000000; Homo sapiens piRNA piR-50959, complete sequence.; accn=NULL class=lncRNA name= ref=UCSCGeneNoncode transcriptId=uc001zgl.2 cpcScore=-1.3063400 cnci=-1.0000000; Homo sapiens piRNA piR-45444, complete sequence.	Coding
TC15001121.hg.1	1.65	0.038317	0.411341		chr15	-	30392755	30392798	DQ577333; uc001zda.2; uc001zda.3	accn=DQ577333 class=piRNA name=piR-45445 ref=NONCODE v2.0 transcriptId=NULL cpcScore=-1.3721900 cnci=-1.0000000; Homo sapiens piRNA piR-45445, complete sequence.; accn=NULL class=lncRNA name= ref=UCSCGeneNoncode transcriptId=uc001zda.2 cpcScore=-1.3063400 cnci=-1.0000000; Homo sapiens piRNA piR-45444, complete sequence.	Coding
TC15001148.hg.1	1.65	0.038317	0.411341		chr15	-	30861752	30861795	DQ577333; uc001zem.2; uc001zem.3	accn=DQ577333 class=piRNA name=piR-45445 ref=NONCODE v2.0 transcriptId=NULL cpcScore=-1.3721900 cnci=-1.0000000; Homo sapiens piRNA piR-45445, complete sequence.; accn=NULL class=lncRNA name= ref=UCSCGeneNoncode transcriptId=uc001zem.2 cpcScore=-1.3063400 cnci=-1.0000000; Homo sapiens piRNA piR-45444, complete sequence.	Coding
TC03001356.hg.1	1.64	1.2e-05	0.056943		chr3	-	46406446	46448550	ENST00000451485; OTTHUMT00000343964	havana:known chromosome:GRCh38:3:46364955:46407059:-1 gene:ENSG00000223552 gene_biotype:antisense transcript_biotype:antisense; novel transcript[gene_biotype:antisense transcript_biotype:antisense]	Coding
TC15002417.hg.1	1.64	9.4e-05	0.074861		chr15	+	102292940	102293168	uc002bxp.3	accn=NULL class=lncRNA name= ref=UCSCGeneNoncode transcriptId=uc002bxp.3 cpcScore=0.2851130 cnci=-1.0000000	NonCoding
TC06003811.hg.1	1.64	0.000814	0.134849		chr6	-	114189183	114194729	TCONS_00011229; TCONS_00011545; TCONS_00012260	accn=NULL class=lncRNA name=Human lincRNA ref=BodyMapLinc transcriptId=TCONS_00011229 cpcScore=-1.0583500 cnci=-0.3665547; accn=NULL class=lncRNA name=Human lincRNA ref=BodyMapLinc transcriptId=TCONS_00011545 cpcScore=-1.2387700 cnci=-0.4514332; accn=NULL class=lncRNA name=Human lincRNA ref=BodyMapLinc transcriptId=TCONS_00012260 cpcScore=-0.2360670 cnci=-0.3338300	NonCoding
TC22001089.hg.1	1.64	0.005597	0.221059	HMOX1	chr22	+	35777136	35782843	M23041	accn=M23041 class=mRNAlike lncRNA name=NULL ref=H-invitational v7.5 transcriptId=HIT000194871 cpcScore=2.1104100 cnci=-0.0596197	NonCoding
TC01003364.hg.1	1.64	0.005677	0.221059	FCRL3	chr1	-	157644111	157646522	ENST00000457799; OTTHUMT00000051424	Fc receptor-like 3 [gene_biotype:protein_coding transcript_biotype:processed_transcript]; [retired]cdna:all chromosome:VEGA52:1:157644111:157646522:-1 Gene:OTTHUMG00000019401	Coding
TC03001763.hg.1	1.64	0.007015	0.235676		chr3	-	128679210	128684200	ENST00000539989	accn=NULL class=lncRNA name= ref=EnsemblNoncode transcriptId=ENST00000539989 cpcScore=-1.2804300 cnci=-0.2122685	Coding
TC02002098.hg.1	1.64	0.008619	0.251753	ANKRD36C	chr2	-	96514587	96657541	AK123626; AK302433; AL832836; AL832977; OTTHUMT00000338799; OTTHUMT00000338800; uc002suz.1; ENST00000419039; ENST00000420871; ENST00000295246; ENST00000456556; uc002sva.1; uc002svb.1; uc002svc.1; uc010yug.1	Homo sapiens cDNA FLJ41632 fis, clone FCBBF1000297, highly similar to Human protein immuno-reactive with anti-PTH polyclonal antibodies mRNA.; Homo sapiens cDNA FLJ54441 complete cds, highly similar to Homo sapiens ankyrin repeat domain 36 (ANKRD36), mRNA.; Homo sapiens mRNA; cDNA DKFZp667P0924 (from clone DKFZp667P0924).; Homo sapiens mRNA; cDNA DKFZp666M032 (from clone DKFZp666M032).; ankyrin r…	Coding
TC0X000337.hg.1	1.64	0.01178	0.277942		chrX	+	56100757	56102014	ENST00000433279	cdna:known chromosome:GRCh37:X:56100757:56102014:1 gene:ENSG00000233889 gene_biotype:protein_coding transcript_biotype:protein_coding	Coding
TC0X001343.hg.1	1.64	0.012652	0.285641		chrX	-	122905928	122905989	ENST00000516369	RNA, U7 small nuclear 69 pseudogene [gene_biotype:snRNA transcript_biotype:snRNA]	Coding
TC03003298.hg.1	1.64	0.01484	0.301577	TCTEX1D2; TM4SF19-TCTEX1D2	chr3	-	196042956	196065291	BC015348; NR_037950	accn=BC015348 class=mRNAlike lncRNA name=NULL ref=H-invitational v7.5 transcriptId=HIT000088632 cpcScore=1.5305700 cnci=-0.0534326; accn=NR_037950 class=lncRNA name= ref=RefGeneNoncode transcriptId=NR_037950 cpcScore=3.4810300 cnci=-0.1570860	NonCoding
TC02001167.hg.1	1.64	0.017272	0.316509	RNU6-31P	chr2	+	201694732	201694839	ENST00000384388	RNA, U6 small nuclear 31, pseudogene [gene_biotype:snRNA transcript_biotype:snRNA]	Coding
TC07001539.hg.1	1.64	0.019827	0.329323		chr7	-	75719749	75738097	ENST00000434037; AC005077	general transcription factor IIi pseudogene 7 [gene_biotype:transcribed_unprocessed_pseudogene transcript_biotype:processed_transcript]; accn=AC005077 class=snRNA name=U6 ref=NONCODE v2.0 transcriptId=NULL cpcScore=-1.2055500 cnci=-0.2231213	Coding
TC11002007.hg.1	1.64	0.024003	0.352989		chr11	-	68273551	68273634	ENST00000390804	ncrna:novel chromosome:GRCh38:11:68506083:68506166:-1 gene:ENSG00000212093 gene_biotype:miRNA transcript_biotype:miRNA	Coding
TC08002529.hg.1	1.64	0.027752	0.369409		chr8	-	130363938	130692485	TCONS_00014564; uc003ysq.2	accn=NULL class=lncRNA name=Human lincRNA ref=BodyMapLinc transcriptId=TCONS_00014564 cpcScore=3.7150300 cnci=-0.2818776; accn=NULL class=lncRNA name= ref=UCSCGeneNoncode transcriptId=uc003ysq.2 cpcScore=3.3307000 cnci=-0.2929597	NonCoding
TC04002465.hg.1	1.64	0.035406	0.398814		chr4	-	13458075	13460170	AK001995	accn=AK001995 class=mRNAlike lncRNA name=Human lncRNA ref=JounralRNA transcriptId=2309 cpcScore=-1.2481400 cnci=-0.4119595	NonCoding
TC07003172.hg.1	1.63	7.5e-05	0.073997	LINC-PINT	chr7	-	130626519	130794935	ENST00000416999; ENST00000423414; ENST00000429901; ENST00000431189; ENST00000433079; ENST00000435523; ENST00000443623; ENST00000451786; uc003vqp.2; uc003vqq.2; uc011kpk.1	long intergenic non-protein coding RNA, p53 induced transcript [gene_biotype:antisense transcript_biotype:antisense]; accn=NULL class=lncRNA name= ref=UCSCGeneNoncode transcriptId=uc003vqp.2 cpcScore=1.1705700 cnci=-0.3410609; accn=NULL class=lncRNA name= ref=UCSCGeneNoncode transcriptId=uc003vqq.2 cpcScore=1.1963600 cnci=-0.3098708; accn=NULL class=lncRNA name= ref=UCSCGeneNoncode transcriptId=u…	NonCoding
TC14002345.hg.1	1.63	0.000301	0.104361	LINC01599	chr14	-	50474031	50507947	BC084561; ENST00000553463; ENST00000553914; ENST00000554129; ENST00000557142; uc001wxl.2; uc001wxl.3	Homo sapiens cDNA clone IMAGE:6292637.; havana:known chromosome:GRCh38:14:50007334:50011389:-1 gene:ENSG00000258929 gene_biotype:lincRNA transcript_biotype:lincRNA; havana:known chromosome:GRCh38:14:50010962:50039884:-1 gene:ENSG00000258929 gene_biotype:lincRNA transcript_biotype:lincRNA; havana:known chromosome:GRCh38:14:50037595:50041229:-1 gene:ENSG00000258929 gene_biotype:lincRNA transcript_b…	Coding
TC11000628.hg.1	1.63	0.000383	0.109213	NEAT1; MIR612	chr11	+	65190269	65213011	NR_028272; NR_030343; ENST00000384994; ENST00000501122; uc010rog.2; ENST00000528299; neat1.1; uc010rog.1	Homo sapiens nuclear paraspeckle assembly transcript 1 (non-protein coding) (NEAT1), transcript variant MENepsilon, long non-coding RNA.; Homo sapiens microRNA 612 (MIR612), microRNA.; microRNA 612 [gene_biotype:miRNA transcript_biotype:miRNA]; nuclear paraspeckle assembly transcript 1 (non-protein coding) [gene_biotype:lincRNA transcript_biotype:lincRNA]; accn=NR_030343 class=lncRNA name= ref=Re…	Coding
TC04002701.hg.1	1.63	0.001485	0.154938		chr4	-	122589153	122589620	CR608990	accn=CR608990 class=mRNAlike lncRNA name=NULL ref=H-invitational v7.5 transcriptId=HIT000288185 cpcScore=-1.4203400 cnci=-0.4516572	NonCoding
TC14001929.hg.1	1.63	0.002156	0.169374	PPP1R3E	chr14	-	23765112	23772057	NR_026862; linc_luo_217	accn=NR_026862 class=lncRNA name= ref=RefGeneNoncode transcriptId=NR_026862 cpcScore=2.4037800 cnci=-0.2100306; accn=NULL class=lincRNA name=Human lincRNA ref=Scripture Reconstruction LincRNAs By Luo transcriptId=linc_luo_217 cpcScore=-1.3510700 cnci=-0.2669835	NonCoding
TC01004147.hg.1	1.63	0.005286	0.217923		chr1	+	2693739	2695364	TCONS_00001923	accn=NULL class=lncRNA name=Human lincRNA ref=BodyMapLinc transcriptId=TCONS_00001923 cpcScore=-0.9278770 cnci=-0.1439402	NonCoding
TC02000767.hg.1	1.63	0.007433	0.239827	RNU4ATAC	chr2	+	122288456	122288585	NR_023343; uc010yzd.1; ENST00000385771	Homo sapiens RNA, U4atac small nuclear (U12-dependent splicing) (RNU4ATAC), small nuclear RNA.; accn=NR_023343 class=lncRNA name= ref=RefGeneNoncode transcriptId=NR_023343 cpcScore=-1.4814400 cnci=-0.2503166; accn=NULL class=lncRNA name= ref=UCSCGeneNoncode transcriptId=uc010yzd.1 cpcScore=-1.4814400 cnci=-0.2514518; ncrna:snRNA chromosome:GRCh37:2:122288457:122288583:1 gene:ENSG00000208506 gene_…	Coding
TC04000096.hg.1	1.63	0.012168	0.281499	USP17L9P; USP17L11; USP17L20; USP17L22; USP17L17	chr4	+	9217130	9270937	NM_001105662; ENST00000457736; ENST00000506151; ENST00000511280; ENST00000511568; OTTHUMT00000359418; OTTHUMT00000359426; OTTHUMT00000359427; OTTHUMT00000359430; uc021xlk.1	[retired] Homo sapiens ubiquitin specific peptidase 17 (USP17), mRNA.; ubiquitin specific peptidase 17-like family member 11 [gene_biotype:protein_coding transcript_biotype:protein_coding]; ubiquitin specific peptidase 17-like family member 20 [gene_biotype:protein_coding transcript_biotype:protein_coding]; ubiquitin specific peptidase 17-like family member 22 [gene_biotype:protein_coding transcr…	Coding
TC17001669.hg.1	1.63	0.029481	0.375968		chr17	-	47638364	47638447	ENST00000516980	ncrna:novel chromosome:GRCh38:17:49561002:49561085:-1 gene:ENSG00000252789 gene_biotype:miRNA transcript_biotype:miRNA	Coding
TC13000552.hg.1	1.63	0.043143	0.426976	N4BP2L2-IT2	chr13	-	33078643	33083532	NR_026928; uc010tea.2	Homo sapiens N4BPL2 intronic transcript 2 (N4BP2L2-IT2), long non-coding RNA.; Homo sapiens N4BPL2 intronic transcript 2 (non-protein coding) (N4BP2L2-IT2), non-coding RNA.	Coding
TC06002225.hg.1	1.63	0.044088	0.429543		chr6	-	150647759	150647899	ENST00000364758	RNA, U4 small nuclear 7, pseudogene [gene_biotype:snRNA transcript_biotype:snRNA]	Coding
TC14001509.hg.1	1.62	0.00018	0.088095	WARS	chr14	-	100800125	100843142	NM_004184; NM_173701; NM_213645; NM_213646; ENST00000344102; ENST00000355338; ENST00000358655; ENST00000392882; ENST00000554084; ENST00000556645; ENST00000557135; AK300255; BC017489; BC095453; uc001yhg.2; uc001yhh.1; uc001yhi.1; uc001yhk.1; uc001yhl.1; uc010twz.1	Homo sapiens tryptophanyl-tRNA synthetase (WARS), transcript variant 1, mRNA.; Homo sapiens tryptophanyl-tRNA synthetase (WARS), transcript variant 2, mRNA.; Homo sapiens tryptophanyl-tRNA synthetase (WARS), transcript variant 3, mRNA.; Homo sapiens tryptophanyl-tRNA synthetase (WARS), transcript variant 4, mRNA.; tryptophanyl-tRNA synthetase [gene_biotype:protein_coding transcript_biotype:protei…	Coding
TC06002034.hg.1	1.62	0.000345	0.107157	LINC01268	chr6	-	114189179	114194512	NR_038863; ENST00000434296; OTTHUMT00000041902; uc003pwa.3	Homo sapiens long intergenic non-protein coding RNA 1268 (LINC01268), long non-coding RNA.; long intergenic non-protein coding RNA 1268 [gene_biotype:lincRNA transcript_biotype:lincRNA]; novel transcript[gene_biotype:lincRNA transcript_biotype:lincRNA]; Homo sapiens uncharacterized LOC285758 (LOC285758), non-coding RNA.	Coding
TC05000523.hg.1	1.62	0.00079	0.133809		chr5	+	110891593	110891678	ENST00000408383	ncrna:novel chromosome:GRCh38:5:111555895:111555980:1 gene:ENSG00000221310 gene_biotype:miRNA transcript_biotype:miRNA	Coding
TC02000590.hg.1	1.62	0.002443	0.176694	LOC100506123	chr2	+	97948229	97957632	NR_040097; uc021vll.1	accn=NR_040097 class=lncRNA name= ref=RefGeneNoncode transcriptId=NR_040097 cpcScore=0.7123180 cnci=-0.3463891; Homo sapiens uncharacterized LOC100506123 (LOC100506123), non-coding RNA.	Coding
TC15000998.hg.1	1.62	0.002579	0.178899		chr15	+	102319618	102319667	DQ596816; uc002cdb.2; uc002cdb.3	accn=DQ596816 class=piRNA name=piR-34882 ref=NONCODE v2.0 transcriptId=NULL cpcScore=-1.3061000 cnci=-1.0000000; Homo sapiens piRNA piR-34882, complete sequence.; accn=NULL class=lncRNA name= ref=UCSCGeneNoncode transcriptId=uc002cdb.2 cpcScore=-1.3254300 cnci=-0.4822463; Homo sapiens piRNA piR-48000, complete sequence.	Coding
TC18000522.hg.1	1.62	0.003158	0.188952	SNORA37	chr18	-	51748654	51748782	NR_002970; ENST00000384504; uc002lfi.1	Homo sapiens small nucleolar RNA, H/ACA box 37 (SNORA37), small nucleolar RNA.; small nucleolar RNA, H/ACA box 37 [gene_biotype:snoRNA transcript_biotype:snoRNA]; accn=NR_002970 class=lncRNA name= ref=RefGeneNoncode transcriptId=NR_002970 cpcScore=-1.0935900 cnci=-0.1710779; accn=NULL class=lncRNA name= ref=UCSCGeneNoncode transcriptId=uc002lfi.1 cpcScore=-1.0935900 cnci=-0.1689010	Coding
TC15000210.hg.1	1.62	0.0041	0.202696		chr15	+	32729627	32729663	DQ594669; uc001zgh.2; uc001zgh.3	accn=DQ594669 class=piRNA name=piR-60781 ref=NONCODE v2.0 transcriptId=NULL cpcScore=-1.3125700 cnci=-1.0000000; Homo sapiens piRNA piR-60781, complete sequence.; accn=NULL class=lncRNA name= ref=UCSCGeneNoncode transcriptId=uc001zgh.2 cpcScore=-1.1824100 cnci=-1.0000000; Homo sapiens piRNA piR-30254, complete sequence.	Coding
TC09001875.hg.1	1.62	0.004255	0.204245	ANXA2P2	chr9	+	33624223	33625532	NR_003573	accn=NR_003573 class=lncRNA name= ref=RefGeneNoncode transcriptId=NR_003573 cpcScore=4.4656700 cnci=-0.3207543	NonCoding
TC01004729.hg.1	1.62	0.004421	0.206729		chr1	+	149591179	149592306	TCONS_00000305	accn=NULL class=lncRNA name=Human lincRNA ref=BodyMapLinc transcriptId=TCONS_00000305 cpcScore=-1.1890100 cnci=-0.4009670	NonCoding
TC09000149.hg.1	1.62	0.004755	0.212328	ANXA2; ANXA2P2	chr9	+	33624223	33625532	NM_004039; NR_003573; uc010mjx.3	Homo sapiens annexin A2 (ANXA2), transcript variant 3, mRNA.; Homo sapiens annexin A2 pseudogene 2 (ANXA2P2), non-coding RNA.; accn=NR_003573 class=lncRNA name= ref=RefGeneNoncode transcriptId=NR_003573 cpcScore=4.4656700 cnci=-0.3207543	Coding
TC19002424.hg.1	1.62	0.005544	0.221059		chr19	-	28262962	28264517	TCONS_00027274	accn=NULL class=lncRNA name=Human lincRNA ref=BodyMapLinc transcriptId=TCONS_00027274 cpcScore=-1.2149900 cnci=-0.3115544	NonCoding
TC03003402.hg.1	1.62	0.00919	0.258143	TM4SF19; TM4SF19-TCTEX1D2	chr3	-	196046213	196065374	NM_001204897; NM_001204898; NM_138461; ENST00000273695; ENST00000446879; ENST00000454715; AK310209; BC146985; BC171870; OTTHUMT00000341174; OTTHUMT00000341175; OTTHUMT00000341177; OTTHUMT00000341178; uc003fwl.2; uc010iad.2; uc011btv.2; uc021xjs.1	Homo sapiens transmembrane 4 L six family member 19 (TM4SF19), transcript variant 2, mRNA.; Homo sapiens transmembrane 4 L six family member 19 (TM4SF19), transcript variant 3, mRNA.; Homo sapiens transmembrane 4 L six family member 19 (TM4SF19), transcript variant 1, mRNA.; transmembrane 4 L six family member 19 [gene_biotype:protein_coding transcript_biotype:protein_coding]; Homo sapiens cDNA, …	Coding
TC20001365.hg.1	1.62	0.010287	0.270195		chr20	+	62921738	62944485	TCONS_l2_00016828-XLOC_l2_008724; TCONS_l2_00016829-XLOC_l2_008724	linc-HNF1B-4 chr20:+:62921737-62934707; linc-HNF1B-4 chr20:+:62926293-62944485	NonCoding
TC02000589.hg.1	1.62	0.010482	0.270768	ANKRD36; ANKRD36B	chr2	+	97779233	97930258	NM_001164315; ENST00000420699; ENST00000461153; AK056042; AK304740; AK307629; BC046186; BC128262; BC128517; BC146835; BX647769; OTTHUMT00000339154; OTTHUMT00000339692; OTTHUMT00000339693; uc002sxn.2; uc002sxo.2; uc002sxp.3; uc002sxq.2; uc002sxr.1; uc002sxt.1; uc010fic.2; uc010yuz.1; uc010yva.2; uc021vlk.1; ENST00000289105; ENST00000357042; ENST00000393513; ENST00000455519; ENST00000461694	Homo sapiens ankyrin repeat domain 36 (ANKRD36), mRNA.; ankyrin repeat domain 36 [gene_biotype:protein_coding transcript_biotype:protein_coding]; Homo sapiens cDNA FLJ31480 fis, clone NT2NE2001648.; Homo sapiens cDNA FLJ54909 complete cds, highly similar to Ankyrin repeat domain-containing protein 36A.; Homo sapiens cDNA, FLJ97577.; Homo sapiens ankyrin repeat domain 36, mRNA (cDNA clone IMAGE:54…	Coding
TC13000026.hg.1	1.62	0.013765	0.292994		chr13	+	21186300	21186477	ENST00000410794	RNA, U2 small nuclear 7, pseudogene [gene_biotype:snRNA transcript_biotype:snRNA]	Coding
TC21000945.hg.1	1.62	0.026986	0.366195		chr21	-	36314114	36317337	AK026743	accn=AK026743 class=mRNAlike lncRNA name=Human lncRNA ref=JounralRNA transcriptId=1918 cpcScore=-1.2072600 cnci=-0.3454749	NonCoding
TC17001279.hg.1	1.62	0.033741	0.393944		chr17	-	26593207	26593643	DQ585914; DQ600693; uc002had.2; uc002had.3; uc021tti.1	accn=DQ585914 class=piRNA name=piR-53026 ref=NONCODE v2.0 transcriptId=NULL cpcScore=-1.2489000 cnci=-1.0000000; Homo sapiens piRNA piR-53026, complete sequence.; accn=DQ600693 class=piRNA name=piR-38759 ref=NONCODE v2.0 transcriptId=NULL cpcScore=-1.3626800 cnci=-1.0000000; Homo sapiens piRNA piR-38759, complete sequence.; accn=NULL class=lncRNA name= ref=UCSCGeneNoncode transcriptId=uc002had.2 …	Coding
TC16001662.hg.1	1.62	0.043883	0.429096		chr16	+	81789475	81800727	linc_luo_1318	accn=NULL class=lincRNA name=Human lincRNA ref=Scripture Reconstruction LincRNAs By Luo transcriptId=linc_luo_1318 cpcScore=-1.4037500 cnci=-0.0709254	NonCoding
TC12000014.hg.1	1.61	3.6e-05	0.063191	ERC1	chr12	+	1100404	1605099	NM_178039; NM_178040; NR_027946; NR_027948; NR_027949; ENST00000347735; ENST00000355446; ENST00000360905; ENST00000397203; ENST00000440394; ENST00000536573; ENST00000538971; ENST00000542302; ENST00000543086; ENST00000543151; ENST00000545948; ENST00000546231; AK092201; AK294351; AK309992; BC132782; BC144287; BC150248; OTTHUMT00000252446; uc001qiz.2; uc001qja.2; uc001qjb.2; uc001qjc.2; uc001qjd.2; …	Homo sapiens ELKS/RAB6-interacting/CAST family member 1 (ERC1), transcript variant delta, mRNA.; Homo sapiens ELKS/RAB6-interacting/CAST family member 1 (ERC1), transcript variant epsilon, mRNA.; Homo sapiens ELKS/RAB6-interacting/CAST family member 1 (ERC1), transcript variant alpha, non-coding RNA.; Homo sapiens ELKS/RAB6-interacting/CAST family member 1 (ERC1), transcript variant beta, non-cod…	Coding
TC01001165.hg.1	1.61	0.000109	0.07886		chr1	+	149577755	149582605	AB074166; uc009wle.2	Homo sapiens primary neuroblastoma cDNA, clone:Nbla04072, full insert sequence.	Coding
TC02004506.hg.1	1.61	0.001888	0.164734		chr2	-	112249520	112252388	ENST00000432268	accn=NULL class=lncRNA name= ref=EnsemblNoncode transcriptId=ENST00000432268 cpcScore=-1.0911900 cnci=-0.2942405	NonCoding
TC12000012.hg.1	1.61	0.002999	0.186164	WNK1	chr12	+	976960	978360	BC130467; BC130469; uc001qiq.3	Homo sapiens hereditary sensory neuropathy, type II, mRNA (cDNA clone MGC:163339 IMAGE:40146498), complete cds.; Homo sapiens hereditary sensory neuropathy, type II, mRNA (cDNA clone MGC:163341 IMAGE:40146500), complete cds.	Coding
TC06003251.hg.1	1.61	0.003539	0.19606		chr6	-	277864	286279	TCONS_00012034	accn=NULL class=lncRNA name=Human lincRNA ref=BodyMapLinc transcriptId=TCONS_00012034 cpcScore=1.5241300 cnci=-0.1517362	NonCoding
TC05001192.hg.1	1.61	0.003845	0.200635		chr5	-	18704542	18746282	ENST00000512978; OTTHUMT00000366267	havana:known chromosome:GRCh38:5:18704433:18746173:-1 gene:ENSG00000248693 gene_biotype:lincRNA transcript_biotype:lincRNA; novel transcript[gene_biotype:lincRNA transcript_biotype:lincRNA]	Coding
TC01005769.hg.1	1.61	0.005347	0.218835		chr1	-	144514874	144519720	uc001elb.3	accn=NULL class=lncRNA name= ref=UCSCGeneNoncode transcriptId=uc001elb.3 cpcScore=-1.2080400 cnci=-0.3648869	NonCoding
TC0X001988.hg.1	1.61	0.006258	0.230654		chrX	-	13284166	13321571	linc_luo_303; TCONS_00017040; TCONS_00017041	accn=NULL class=lincRNA name=Human lincRNA ref=Scripture Reconstruction LincRNAs By Luo transcriptId=linc_luo_303 cpcScore=-1.5391900 cnci=-0.3514826; accn=NULL class=lncRNA name=Human lincRNA ref=BodyMapLinc transcriptId=TCONS_00017040 cpcScore=-0.7583760 cnci=-0.3606657; accn=NULL class=lncRNA name=Human lincRNA ref=BodyMapLinc transcriptId=TCONS_00017041 cpcScore=-0.6448180 cnci=-0.2051775	NonCoding
TC17002649.hg.1	1.61	0.012317	0.282157		chr17	-	41426870	41428223	TCONS_l2_00011244-XLOC_l2_006085	linc-BRCA1 chr17:-:41426869-41428223	NonCoding
TC0M000019.hg.1	1.61	0.015346	0.304427		chrM	-	15960	16024	uc022bqx.1	Sequence 933 from Patent WO2010139812.	Coding
TC01004465.hg.1	1.61	0.017469	0.317367	HHLA3	chr1	+	70820493	70833705	NR_027404	accn=NR_027404 class=lncRNA name= ref=RefGeneNoncode transcriptId=NR_027404 cpcScore=2.6811300 cnci=-0.2353635	NonCoding
TC01000016.hg.1	1.61	0.017564	0.318092	LOC100287934	chr1	+	721320	722513	ENST00000358533	ensembl:lincRNA chromosome:GRCh37:1:721320:722513:1 gene:ENSG00000237491 gene_biotype:lincRNA transcript_biotype:lincRNA	Coding
TC19001971.hg.1	1.61	0.024255	0.354191	LOC101928238	chr19	+	9649409	9650406	AF075036; TCONS_00026769; TCONS_00026770-XLOC_012953	accn=AF075036 class=mRNAlike lncRNA name=Human lncRNA ref=JounralRNA transcriptId=693 cpcScore=-1.2467600 cnci=-0.2154240; accn=NULL class=lncRNA name=Human lincRNA ref=BodyMapLinc transcriptId=TCONS_00026769 cpcScore=0.2027670 cnci=-0.1990708; linc-UBL5-4 chr19:+:9649408-9650405	NonCoding
TC0Y000187.hg.1	1.61	0.026919	0.365902		chrY	-	23200175	23206610	ENST00000527562	havana:known chromosome:GRCh38:Y:21038289:21044724:-1 gene:ENSG00000254488 gene_biotype:lincRNA transcript_biotype:lincRNA	Coding
TC0X001302.hg.1	1.61	0.031764	0.386409		chrX	-	115984807	115984913	ENST00000384025	RNA, U6 small nuclear 1323, pseudogene [gene_biotype:snRNA transcript_biotype:snRNA]	Coding
TC13000659.hg.1	1.61	0.041476	0.421645		chr13	-	49326225	49326292	ENST00000410459	ncrna:novel chromosome:GRCh38:13:48752089:48752156:-1 gene:ENSG00000222391 gene_biotype:miRNA transcript_biotype:miRNA	Coding
TC07003031.hg.1	1.6	0.001335	0.151525		chr7	-	75705818	75738404	linc_luo_1294	accn=NULL class=lincRNA name=Human lincRNA ref=Scripture Reconstruction LincRNAs By Luo transcriptId=linc_luo_1294 cpcScore=-1.3244600 cnci=-0.3196945	NonCoding
TC15000167.hg.1	1.6	0.001544	0.155483		chr15	+	30688278	30688315	DQ594669; uc001zdx.2; uc001zdx.3	accn=DQ594669 class=piRNA name=piR-60781 ref=NONCODE v2.0 transcriptId=NULL cpcScore=-1.3125700 cnci=-1.0000000; Homo sapiens piRNA piR-60781, complete sequence.; accn=NULL class=lncRNA name= ref=UCSCGeneNoncode transcriptId=uc001zdx.2 cpcScore=-1.1943900 cnci=-1.0000000; Homo sapiens piRNA piR-30254, complete sequence.	Coding
TC15001126.hg.1	1.6	0.001544	0.155483		chr15	-	30393337	30393374	DQ596303; uc001zdf.2; uc001zdf.3	accn=DQ596303 class=piRNA name=piR-34369 ref=NONCODE v2.0 transcriptId=NULL cpcScore=-1.3463200 cnci=-1.0000000; Homo sapiens piRNA piR-34369, complete sequence.; accn=NULL class=lncRNA name= ref=UCSCGeneNoncode transcriptId=uc001zdf.2 cpcScore=-1.2051700 cnci=-1.0000000; Homo sapiens piRNA piR-30254, complete sequence.	Coding
TC0X001091.hg.1	1.6	0.002546	0.178516	LINC01278	chrX	-	62646438	62780929	NR_015353; ENST00000433061; AK130294; AL080202; OTTHUMT00000056936; uc004dvg.2; uc004dvh.2; uc022bxz.1	Homo sapiens long intergenic non-protein coding RNA 1278 (LINC01278), long non-coding RNA.; long intergenic non-protein coding RNA 1278 [gene_biotype:processed_transcript transcript_biotype:sense_overlapping]; Homo sapiens cDNA FLJ26784 fis, clone PRS04220.; accn=AL080202 class=mRNAlike lncRNA name=Human lncRNA ref=JounralRNA transcriptId=115 cpcScore=2.7526000 cnci=-0.1724414; novel transcript, …	Coding
TC20001293.hg.1	1.6	0.005666	0.221059		chr20	+	52522414	52555874	linc_luo_1990	accn=NULL class=lincRNA name=Human lincRNA ref=Scripture Reconstruction LincRNAs By Luo transcriptId=linc_luo_1990 cpcScore=-1.3478300 cnci=-0.2661800	NonCoding
TC16001577.hg.1	1.6	0.005674	0.221059		chr16	+	56677385	56678852	TCONS_00024226; TCONS_00024227; TCONS_00024856; TCONS_00024857	accn=NULL class=lncRNA name=Human lincRNA ref=BodyMapLinc transcriptId=TCONS_00024226 cpcScore=-0.6655700 cnci=-0.2217061; accn=NULL class=lncRNA name=Human lincRNA ref=BodyMapLinc transcriptId=TCONS_00024227 cpcScore=0.4709690 cnci=-0.2183807; accn=NULL class=lncRNA name=Human lincRNA ref=BodyMapLinc transcriptId=TCONS_00024856 cpcScore=-0.8971630 cnci=-0.1336080; accn=NULL class=lncRNA name=Hum…	NonCoding
TC01003616.hg.1	1.6	0.006505	0.232466	NCF2	chr1	-	183524697	183560056	NM_000433; NM_001127651; NM_001190789; NM_001190794; ENST00000367535; ENST00000367536; ENST00000413720; ENST00000418089; ENST00000469280; BC001606; OTTHUMT00000085482; OTTHUMT00000085483; OTTHUMT00000085484; OTTHUMT00000098682; OTTHUMT00000098683; uc001gqj.4; uc001gqk.4; uc010pod.2; uc010poe.2	Homo sapiens neutrophil cytosolic factor 2 (NCF2), transcript variant 1, mRNA.; Homo sapiens neutrophil cytosolic factor 2 (NCF2), transcript variant 2, mRNA.; Homo sapiens neutrophil cytosolic factor 2 (NCF2), transcript variant 4, mRNA.; Homo sapiens neutrophil cytosolic factor 2 (NCF2), transcript variant 3, mRNA.; neutrophil cytosolic factor 2 [gene_biotype:protein_coding transcript_biotype:p…	Coding
TC17000550.hg.1	1.6	0.007043	0.235832		chr17	+	41381732	41382576	AK027091; uc010wia.1	Homo sapiens cDNA: FLJ23438 fis, clone HRC13275.; accn=NULL class=lncRNA name= ref=UCSCGeneNoncode transcriptId=uc010wia.1 cpcScore=-0.0642629 cnci=-0.2362372	Coding
TC03002313.hg.1	1.6	0.007987	0.246199		chr3	+	44046930	44163857	AK124776; linc_luo_1126	accn=AK124776 class=mRNAlike lncRNA name=Human lncRNA ref=JounralRNA transcriptId=1771 cpcScore=-0.5664690 cnci=-0.2612166; accn=NULL class=lincRNA name=Human lincRNA ref=Scripture Reconstruction LincRNAs By Luo transcriptId=linc_luo_1126 cpcScore=-1.5497000 cnci=-0.2635588	NonCoding
TC19002482.hg.1	1.6	0.010178	0.268991		chr19	-	40804388	40805930	CR615241	accn=CR615241 class=mRNAlike lncRNA name=Human lncRNA ref=JounralRNA transcriptId=1066 cpcScore=0.2937080 cnci=-0.4393384	NonCoding
TC17002799.hg.1	1.6	0.012201	0.28178	TNRC6C-AS1	chr17	-	76103483	76107880	NR_040071	accn=NR_040071 class=lncRNA name= ref=RefGeneNoncode transcriptId=NR_040071 cpcScore=0.4394060 cnci=-0.1600037	NonCoding
TC08002335.hg.1	1.6	0.013101	0.288345	PLAG1	chr8	-	57080865	57092095	EF525168	accn=EF525168 class=mRNAlike lncRNA name=NULL ref=H-invitational v7.5 transcriptId=HIT000468827 cpcScore=-1.1611100 cnci=-0.2051560	NonCoding
TC02001023.hg.1	1.6	0.015491	0.304707		chr2	+	172629992	172632354	ENST00000416361; OTTHUMT00000334689	havana:known chromosome:GRCh38:2:171773482:171775844:1 gene:ENSG00000228389 gene_biotype:antisense transcript_biotype:antisense; cdna:all chromosome:VEGA56:2:171773482:171775844:1 Gene:OTTHUMG00000154281	Coding
TC02002383.hg.1	1.6	0.018813	0.323881		chr2	-	139175854	139259268	ENST00000431985; OTTHUMT00000331836; OTTHUMT00000331837	havana:known chromosome:GRCh38:2:138418284:138501698:-1 gene:ENSG00000228043 gene_biotype:lincRNA transcript_biotype:lincRNA; novel transcript[gene_biotype:lincRNA transcript_biotype:lincRNA]	Coding
TC11002860.hg.1	1.6	0.02141	0.338169		chr11	+	109817287	109843963	TCONS_00019461	accn=NULL class=lncRNA name=Human lincRNA ref=BodyMapLinc transcriptId=TCONS_00019461 cpcScore=-1.0329900 cnci=-0.2713623	NonCoding
TC04001442.hg.1	1.6	0.0226	0.344187		chr4	-	106058437	106061776	ENST00000504082; OTTHUMT00000363314	havana:known chromosome:GRCh38:4:105137280:105140619:-1 gene:ENSG00000251259 gene_biotype:lincRNA transcript_biotype:lincRNA; putative novel transcript[gene_biotype:lincRNA transcript_biotype:lincRNA]	Coding
TC18000131.hg.1	1.6	0.023114	0.346899		chr18	+	29517496	29517602	ENST00000410388	RNA, U6 small nuclear 1050, pseudogene [gene_biotype:snRNA transcript_biotype:snRNA]	Coding
TC16001418.hg.1	1.6	0.032107	0.387567		chr16	+	13352217	13444278	linc_luo_877; TCONS_00024332	accn=NULL class=lincRNA name=Human lincRNA ref=Scripture Reconstruction LincRNAs By Luo transcriptId=linc_luo_877 cpcScore=-1.3088200 cnci=-0.2128049; accn=NULL class=lncRNA name=Human lincRNA ref=BodyMapLinc transcriptId=TCONS_00024332 cpcScore=-0.7746930 cnci=-0.1955845	NonCoding
TC0X000860.hg.1	1.6	0.038563	0.411706		chrX	-	12166437	12166520	ENST00000516302	ncrna:novel chromosome:GRCh38:X:12148318:12148401:-1 gene:ENSG00000252111 gene_biotype:miRNA transcript_biotype:miRNA	Coding
TC16000632.hg.1	1.6	0.046289	0.435163		chr16	+	79298351	79298470	ENST00000410312	RNA, 5S ribosomal pseudogene 431 [gene_biotype:rRNA transcript_biotype:rRNA]	Coding
TC20000009.hg.1	1.59	3.5e-05	0.063191	TRIB3	chr20	+	361261	378203	NM_021158; ENST00000217233; ENST00000422053; AK297546; BC019363; BC027484; OTTHUMT00000077441; OTTHUMT00000319372; OTTHUMT00000319373; uc002wdm.3; uc002wdn.3; ENST00000485293	Homo sapiens tribbles pseudokinase 3 (TRIB3), transcript variant 1, mRNA.; tribbles pseudokinase 3 [gene_biotype:protein_coding transcript_biotype:protein_coding]; Homo sapiens cDNA FLJ59723 complete cds, highly similar to Tribbles homolog 3.; Homo sapiens tribbles homolog 3 (Drosophila), mRNA (cDNA clone MGC:854 IMAGE:3528490), complete cds.; Homo sapiens tribbles homolog 3 (Drosophila), mRNA (c…	Coding
TC12001309.hg.1	1.59	0.000655	0.125912	BCAT1	chr12	-	24962958	25102393	NM_001178091; NM_001178092; NM_001178093; NM_001178094; NM_005504; ENST00000261192; ENST00000342945; ENST00000538118; ENST00000539282; ENST00000539780; ENST00000544418; uc001rgc.3; uc001rgd.4; uc001rge.4; uc010six.2; uc010siy.2	Homo sapiens branched chain amino-acid transaminase 1, cytosolic (BCAT1), transcript variant 2, mRNA.; Homo sapiens branched chain amino-acid transaminase 1, cytosolic (BCAT1), transcript variant 3, mRNA.; Homo sapiens branched chain amino-acid transaminase 1, cytosolic (BCAT1), transcript variant 4, mRNA.; Homo sapiens branched chain amino-acid transaminase 1, cytosolic (BCAT1), transcript varia…	Coding
TC19002201.hg.1	1.59	0.001068	0.145072	ATF5	chr19	+	50432459	50437191	AK091985	accn=AK091985 class=mRNAlike lncRNA name=Human lncRNA ref=JounralRNA transcriptId=1324 cpcScore=0.8736990 cnci=-0.1776775	NonCoding
TC05001863.hg.1	1.59	0.001174	0.147596		chr5	-	140037507	140037565	uc021yeo.1	Rfam model RF00066 hit found at contig region AC116353.2/113691-113633	Coding
TC01003525.hg.1	1.59	0.001507	0.155165	TNFSF4	chr1	-	173152870	173176471	NM_003326; ENST00000281834; ENST00000367718; ENST00000488053; AK297932; BC041663; OTTHUMT00000084271; OTTHUMT00000084272; OTTHUMT00000098113; uc001giv.3; uc001giw.3; ENST00000545292	Homo sapiens tumor necrosis factor (ligand) superfamily, member 4 (TNFSF4), transcript variant 1, mRNA.; tumor necrosis factor (ligand) superfamily, member 4 [gene_biotype:protein_coding transcript_biotype:protein_coding]; tumor necrosis factor (ligand) superfamily, member 4 [gene_biotype:protein_coding transcript_biotype:processed_transcript]; Homo sapiens cDNA FLJ50815 complete cds, highly simi…	Coding
TC15001153.hg.1	1.59	0.001521	0.155165		chr15	-	30862334	30862366	DQ596303; uc001zep.2; uc001zep.3	accn=DQ596303 class=piRNA name=piR-34369 ref=NONCODE v2.0 transcriptId=NULL cpcScore=-1.3463200 cnci=-1.0000000; Homo sapiens piRNA piR-34369, complete sequence.; accn=NULL class=lncRNA name= ref=UCSCGeneNoncode transcriptId=uc001zep.2 cpcScore=-1.1824100 cnci=-1.0000000; Homo sapiens piRNA piR-30254, complete sequence.	Coding
TC05001766.hg.1	1.59	0.001784	0.160629		chr5	-	131755108	131762406	ENST00000422204; ENST00000454380; OTTHUMT00000132336; OTTHUMT00000132337	havana:known chromosome:GRCh38:5:132425381:132426454:-1 gene:ENSG00000238160 gene_biotype:antisense transcript_biotype:antisense; havana:known chromosome:GRCh38:5:132419416:132426714:-1 gene:ENSG00000238160 gene_biotype:antisense transcript_biotype:antisense; putative novel transcript[gene_biotype:antisense transcript_biotype:antisense]	Coding
TC01005900.hg.1	1.59	0.001947	0.167081		chr1	-	163274002	163291542	uc001gco.2	accn=NULL class=lncRNA name= ref=UCSCGeneNoncode transcriptId=uc001gco.2 cpcScore=-0.9509210 cnci=-0.4337564	NonCoding
TC01001825.hg.1	1.59	0.00249	0.177236		chr1	+	222139683	222158306	ENST00000421147; ENST00000441160; OTTHUMT00000091111; OTTHUMT00000091112	havana:known chromosome:GRCh38:1:221966341:221983143:1 gene:ENSG00000228437 gene_biotype:lincRNA transcript_biotype:lincRNA; havana:known chromosome:GRCh38:1:221966410:221984964:1 gene:ENSG00000228437 gene_biotype:lincRNA transcript_biotype:lincRNA; novel transcript[gene_biotype:lincRNA transcript_biotype:lincRNA]	Coding
TC13001298.hg.1	1.59	0.01179	0.277977		chr13	+	111635654	111642911	TCONS_l2_00007471-XLOC_l2_003859	linc-ARHGEF7-2 chr13:+:111635653-111642911	NonCoding
TC07003173.hg.1	1.59	0.014185	0.296476		chr7	-	130635254	130636798	BC046223	accn=BC046223 class=mRNAlike lncRNA name=Human lncRNA ref=JounralRNA transcriptId=3788 cpcScore=-0.9321770 cnci=-0.2016420	NonCoding
TC04000056.hg.1	1.59	0.015251	0.303853		chr4	+	4086061	4086208	ENST00000408374	ncrna:novel chromosome:GRCh38:4:4084334:4084481:1 gene:ENSG00000221301 gene_biotype:miRNA transcript_biotype:miRNA	Coding
TC15002091.hg.1	1.59	0.015895	0.307718	PWAR5	chr15	+	25230007	25233381	AF019618; uc001yxd.2	accn=AF019618 class=mRNAlike lncRNA name=Human lncRNA ref=JounralRNA transcriptId=49 cpcScore=-1.3870700 cnci=-0.4743428; accn=NULL class=lncRNA name= ref=UCSCGeneNoncode transcriptId=uc001yxd.2 cpcScore=-1.3837000 cnci=-0.4524243	NonCoding
TC04000321.hg.1	1.59	0.020986	0.335903		chr4	+	56278803	56278905	ENST00000459077	Y RNA [gene_biotype:misc_RNA transcript_biotype:misc_RNA]	Coding
TC14001778.hg.1	1.59	0.02225	0.342096		chr14	+	76679331	76680686	CR594753	accn=CR594753 class=mRNAlike lncRNA name=Human lncRNA ref=JounralRNA transcriptId=811 cpcScore=-1.1592500 cnci=-0.4292815	NonCoding
TC11001433.hg.1	1.59	0.036377	0.403518		chr11	-	13076162	13156386	ENST00000531136	havana:known chromosome:GRCh38:11:13054615:13134839:-1 gene:ENSG00000255558 gene_biotype:lincRNA transcript_biotype:lincRNA	Coding
TC11003238.hg.1	1.59	0.040614	0.41859		chr11	-	71581076	71589551	TCONS_00019697	accn=NULL class=lncRNA name=Human lincRNA ref=BodyMapLinc transcriptId=TCONS_00019697 cpcScore=-1.1265900 cnci=-0.2822263	NonCoding
TC19000554.hg.1	1.58	0.000422	0.110819	LGALS17A	chr19	+	40170014	40185217	NR_034156; ENST00000412609; ENST00000455832; ENST00000458539; AK123499; BC122559; BC128606; uc010xvf.1; ENST00000456368; OTTHUMT00000280514; OTTHUMT00000280515; OTTHUMT00000280516; uc021uuo.1; uc021uup.1; uc021uuq.1	Homo sapiens Charcot-Leyden crystal protein pseudogene (LGALS17A), non-coding RNA.; Charcot-Leyden crystal protein pseudogene [gene_biotype:transcribed_unprocessed_pseudogene transcript_biotype:processed_transcript]; cdna:pseudogene chromosome:GRCh37:19:40170014:40176361:1 gene:ENSG00000226025 gene_biotype:pseudogene transcript_biotype:unprocessed_pseudogene; Homo sapiens cDNA FLJ41505 fis, clone…	Coding
TC21000487.hg.1	1.58	0.002128	0.169374	TMPRSS3	chr21	-	43791996	43816955	NM_001256317; NM_024022; NM_032404; NM_032405; NR_046020; ENST00000291532; ENST00000398397; ENST00000398405; ENST00000433957; ENST00000474596; AB038158; AF201380; AK131212; BC074846; BC074847; OTTHUMT00000195347; OTTHUMT00000195348; OTTHUMT00000195349; OTTHUMT00000195350; OTTHUMT00000195351; OTTHUMT00000195352; OTTHUMT00000195353; OTTHUMT00000195354; uc002zay.2; uc002zba.2; NR_027348; uc002zaz.2;…	Homo sapiens transmembrane protease, serine 3 (TMPRSS3), transcript variant F, mRNA.; Homo sapiens transmembrane protease, serine 3 (TMPRSS3), transcript variant A, mRNA.; Homo sapiens transmembrane protease, serine 3 (TMPRSS3), transcript variant C, mRNA.; Homo sapiens transmembrane protease, serine 3 (TMPRSS3), transcript variant D, mRNA.; Homo sapiens transmembrane protease, serine 3 (TMPRSS3)…	Coding
TC14001676.hg.1	1.58	0.00328	0.191389		chr14	+	50104309	50108957	linc_luo_804	accn=NULL class=lincRNA name=Human lincRNA ref=Scripture Reconstruction LincRNAs By Luo transcriptId=linc_luo_804 cpcScore=-1.3165900 cnci=-0.2995496	NonCoding
TC02000953.hg.1	1.58	0.004112	0.202696		chr2	+	157788683	157788766	uc021vrm.1	Rfam model RF01061 hit found at contig region AC096589.1/153580-153663	Coding
TC17002470.hg.1	1.58	0.00683	0.233988		chr17	-	7771139	7777031	TCONS_00025133	accn=NULL class=lncRNA name=Human lincRNA ref=BodyMapLinc transcriptId=TCONS_00025133 cpcScore=6.6480000 cnci=-0.3505283	NonCoding
TC13001380.hg.1	1.58	0.007067	0.236377		chr13	-	27819823	27824854	TCONS_00022239	accn=NULL class=lncRNA name=Human lincRNA ref=BodyMapLinc transcriptId=TCONS_00022239 cpcScore=-1.0823000 cnci=-0.4628304	NonCoding
TC08000152.hg.1	1.58	0.008251	0.249115		chr8	+	20087290	20087388	ENST00000410335	RNA, U6 small nuclear 892, pseudogene [gene_biotype:snRNA transcript_biotype:snRNA]	Coding
TC08002450.hg.1	1.58	0.008805	0.253762		chr8	-	101946568	101949291	uc003yjz.1	accn=NULL class=lncRNA name= ref=UCSCGeneNoncode transcriptId=uc003yjz.1 cpcScore=0.3690670 cnci=-0.3637065	NonCoding
TC16001114.hg.1	1.58	0.009793	0.265858		chr16	-	52289363	52289461	ENST00000408588; uc021tii.1	ncrna:novel chromosome:GRCh38:16:52255451:52255549:-1 gene:ENSG00000221515 gene_biotype:miRNA transcript_biotype:miRNA; Rfam model RF01061 hit found at contig region AC007333.8/83920-83837	Coding
TC10000209.hg.1	1.58	0.016039	0.308472		chr10	+	30653907	30653938	DQ589067; uc001ive.1	accn=DQ589067 class=piRNA name=piR-56179 ref=NONCODE v2.0 transcriptId=NULL cpcScore=-1.2487900 cnci=-0.1472520; Homo sapiens piRNA piR-56179, complete sequence.; Homo sapiens piRNA piR-44600, complete sequence.	Coding
TC0X001134.hg.1	1.58	0.016564	0.312101		chrX	-	71185822	71185924	ENST00000364522	RNA, U6 small nuclear 1078, pseudogene [gene_biotype:snRNA transcript_biotype:snRNA]	Coding
TC02004047.hg.1	1.58	0.019113	0.326089		chr2	-	11415092	11423213	OTTHUMT00000324050	putative novel transcript[gene_biotype:lincRNA transcript_biotype:lincRNA]	NonCoding
TC03002720.hg.1	1.58	0.021198	0.337115	LPP	chr3	+	188604481	188608458	BX641108	accn=BX641108 class=mRNAlike lncRNA name=Human lncRNA ref=JounralRNA transcriptId=2183 cpcScore=-1.1488800 cnci=-0.3507352	NonCoding
TC01005941.hg.1	1.58	0.023454	0.348629		chr1	-	173438987	173440608	OTTHUMT00000084593	novel transcript[gene_biotype:lincRNA transcript_biotype:lincRNA]	NonCoding
TC07000265.hg.1	1.58	0.025389	0.359508		chr7	+	43618487	43618571	ENST00000516499	ncrna:novel chromosome:GRCh38:7:43578888:43578972:1 gene:ENSG00000252308 gene_biotype:miRNA transcript_biotype:miRNA	Coding
TC17000637.hg.1	1.58	0.0354	0.398814		chr17	+	47113714	47113817	ENST00000516827	RNA, U6 small nuclear 826, pseudogene [gene_biotype:snRNA transcript_biotype:snRNA]	Coding
TC02004744.hg.1	1.58	0.04402	0.429543	TFPI	chr2	-	188328960	188330769	AK130306	accn=AK130306 class=mRNAlike lncRNA name=Human lncRNA ref=JounralRNA transcriptId=1485 cpcScore=-1.0846000 cnci=-0.3071581	NonCoding
TC04000099.hg.1	1.57	0.000341	0.107157	USP17L29; USP17L18; USP17L20; USP17L11	chr4	+	9250356	9251948	NM_001242332; ENST00000504209; AY188990; OTTHUMT00000359421; uc011bwp.2	Homo sapiens ubiquitin specific peptidase 17-like family member 29 (USP17L29), mRNA.; ubiquitin specific peptidase 17-like family member 18 [gene_biotype:protein_coding transcript_biotype:protein_coding]; Homo sapiens deubiquitinating enzyme 3 (DUB3) mRNA, complete cds.; ubiquitin specific peptidase 17-like family member 18[gene_biotype:protein_coding transcript_biotype:protein_coding]; Homo sapi…	Coding
TC05000389.hg.1	1.57	0.000575	0.120044	JMY	chr5	+	78531925	78623038	NM_152405; ENST00000396137; ENST00000412001; BC130624; OTTHUMT00000254070; OTTHUMT00000347255; uc003kfw.1; uc003kfx.4; ENST00000282259	Homo sapiens junction mediating and regulatory protein, p53 cofactor (JMY), mRNA.; junction mediating and regulatory protein, p53 cofactor [gene_biotype:protein_coding transcript_biotype:protein_coding]; junction mediating and regulatory protein, p53 cofactor [gene_biotype:protein_coding transcript_biotype:processed_transcript]; Homo sapiens junction mediating and regulatory protein, p53 cofactor…	Coding
TC0X001156.hg.1	1.57	0.000576	0.120044	FTX	chrX	-	73247971	73513409	NR_028379; ENST00000429124; AK057701; OTTHUMT00000057255; OTTHUMT00000057256; OTTHUMT00000057257; OTTHUMT00000057258; OTTHUMT00000057259; uc004ebr.1; uc010nlq.1	Homo sapiens FTX transcript, XIST regulator (non-protein coding) (FTX), long non-coding RNA.; FTX transcript, XIST regulator (non-protein coding) [gene_biotype:lincRNA transcript_biotype:lincRNA]; Homo sapiens cDNA FLJ33139 fis, clone UTERU1000109.; FTX transcript, XIST regulator (non-protein coding)[gene_biotype:lincRNA transcript_biotype:lincRNA]; Homo sapiens FTX transcript, XIST regulator (no…	Coding
TC07000840.hg.1	1.57	0.000641	0.125912	TMEM140	chr7	+	134832766	134850967	NM_018295; ENST00000275767; ENST00000466307; BC020942; OTTHUMT00000340017; OTTHUMT00000340018; uc003vsi.3; ENST00000456488; uc022aly.1	Homo sapiens transmembrane protein 140 (TMEM140), mRNA.; transmembrane protein 140 [gene_biotype:protein_coding transcript_biotype:protein_coding]; transmembrane protein 140 [gene_biotype:protein_coding transcript_biotype:processed_transcript]; Homo sapiens transmembrane protein 140, mRNA (cDNA clone MGC:26167 IMAGE:4798940), complete cds.; transmembrane protein 140[gene_biotype:protein_coding tr…	Coding
TC12002757.hg.1	1.57	0.001597	0.155483		chr12	-	10485460	10490891	ENST00000539009	accn=NULL class=lncRNA name= ref=EnsemblNoncode transcriptId=ENST00000539009 cpcScore=-1.2069000 cnci=-0.1986443	NonCoding
TC01005437.hg.1	1.57	0.002715	0.180903	SLC6A9	chr1	-	44463155	44482997	S70612	accn=S70612 class=mRNAlike lncRNA name=Human lncRNA ref=JounralRNA transcriptId=284 cpcScore=12.6046000 cnci=-0.0793036	NonCoding
TC11002088.hg.1	1.57	0.003065	0.186666		chr11	-	74679234	74679337	ENST00000363282	RNA, U6 small nuclear 216, pseudogene [gene_biotype:snRNA transcript_biotype:snRNA]	Coding
TC12001806.hg.1	1.57	0.003071	0.186666	LINC01619	chr12	-	92378752	92536607	NM_001256373; NM_001256374; NM_001256375; NR_046159; NR_046160; ENST00000546975; ENST00000549802; ENST00000551563; ENST00000551843; ENST00000553207; AK055439; BC107595; BC118985; BC122534; uc001tbv.1; uc001tbw.1; uc001tbx.1; uc009zss.1	Homo sapiens chromosome 12 open reading frame 79 (C12orf79), transcript variant 1, mRNA.; Homo sapiens chromosome 12 open reading frame 79 (C12orf79), transcript variant 2, mRNA.; Homo sapiens chromosome 12 open reading frame 79 (C12orf79), transcript variant 3, mRNA.; Homo sapiens long intergenic non-protein coding RNA 1619 (LINC01619), transcript variant 5, long non-coding RNA.; Homo sapiens lo…	Coding
TC10002909.hg.1	1.57	0.005357	0.218835		chr10	-	133731725	133732096	TCONS_00018650	accn=NULL class=lncRNA name=Human lincRNA ref=BodyMapLinc transcriptId=TCONS_00018650 cpcScore=-1.5240800 cnci=-0.2314541	NonCoding
TC18000741.hg.1	1.57	0.006443	0.232158	PMAIP1	chr18	+	57567237	57571537	D90070	accn=D90070 class=mRNAlike lncRNA name=Human lncRNA ref=JounralRNA transcriptId=5079 cpcScore=0.7526780 cnci=-0.3442298	NonCoding
TC09000024.hg.1	1.57	0.006635	0.233671	RFX3-AS1	chr9	+	3668086	3671646	ENST00000457566; OTTHUMT00000051551	RFX3 antisense RNA 1 [gene_biotype:lincRNA transcript_biotype:lincRNA]; novel transcript[gene_biotype:lincRNA transcript_biotype:lincRNA]	Coding
TC09000074.hg.1	1.57	0.006892	0.234697		chr9	+	15143287	15143384	ENST00000516151	RNA, U6 small nuclear 559, pseudogene [gene_biotype:snRNA transcript_biotype:snRNA]	Coding
TC07003134.hg.1	1.57	0.007388	0.239666		chr7	-	117792883	117795582	TCONS_00013936	accn=NULL class=lncRNA name=Human lincRNA ref=BodyMapLinc transcriptId=TCONS_00013936 cpcScore=-0.9474270 cnci=-0.3040394	NonCoding
TC04000892.hg.1	1.57	0.007623	0.241759		chr4	+	184627084	184627184	ENST00000515930; uc021xve.1	RNA, U6 small nuclear 1053, pseudogene [gene_biotype:snRNA transcript_biotype:snRNA]; Rfam model RF00026 hit found at contig region AC108477.5/79422-79522	Coding
TC02002120.hg.1	1.57	0.007695	0.242716	ANKRD36B; ANKRD36	chr2	-	98108235	98206428	NM_025190; ENST00000443455; AF543495; AK056042; AK074570; BC017427; BC125133; OTTHUMT00000252971; OTTHUMT00000328967; OTTHUMT00000328968; OTTHUMT00000328996; uc002sxx.1; uc010fid.1; uc010yvc.1; uc010yvd.1; OTTHUMT00000328997; uc010fif.2; uc010yve.1	Homo sapiens ankyrin repeat domain 36B (ANKRD36B), mRNA.; ankyrin repeat domain 36B [gene_biotype:protein_coding transcript_biotype:nonsense_mediated_decay]; Homo sapiens melanoma-associated antigen mRNA, partial cds.; Homo sapiens cDNA FLJ31480 fis, clone NT2NE2001648.; Homo sapiens cDNA FLJ90089 fis, clone HEMBA1005267, weakly similar to ANKYRIN, BRAIN VARIANT 1.; Homo sapiens KIAA1641-like, mR…	Coding
TC02004427.hg.1	1.57	0.007883	0.244683		chr2	-	98104748	98105300	TCONS_00004346	accn=NULL class=lncRNA name=Human lincRNA ref=BodyMapLinc transcriptId=TCONS_00004346 cpcScore=-1.1920100 cnci=-0.1795516	NonCoding
TC09002298.hg.1	1.57	0.008542	0.251548		chr9	+	132869967	132870596	uc004bzf.2	accn=NULL class=lncRNA name= ref=UCSCGeneNoncode transcriptId=uc004bzf.2 cpcScore=-0.9885370 cnci=-0.3727253	NonCoding
TC02003749.hg.1	1.57	0.009241	0.258924		chr2	+	192559982	192563100	TCONS_00003974	accn=NULL class=lncRNA name=Human lincRNA ref=BodyMapLinc transcriptId=TCONS_00003974 cpcScore=-1.0983900 cnci=-0.4151584	NonCoding
TC21000765.hg.1	1.57	0.014157	0.296348		chr21	+	45595372	45596336	TCONS_00028854	accn=NULL class=lncRNA name=Human lincRNA ref=BodyMapLinc transcriptId=TCONS_00028854 cpcScore=0.7721790 cnci=-0.1030285	NonCoding
TC16000275.hg.1	1.57	0.014396	0.297685		chr16	+	25083320	25083397	DQ583840; uc002dnn.2; uc002dnn.3	accn=DQ583840 class=piRNA name=piR-50952 ref=NONCODE v2.0 transcriptId=NULL cpcScore=-1.2992700 cnci=-1.0000000; Homo sapiens piRNA piR-50952, complete sequence.; accn=NULL class=lncRNA name= ref=UCSCGeneNoncode transcriptId=uc002dnn.2 cpcScore=-1.2776300 cnci=-1.0000000; Homo sapiens piRNA piR-31696, complete sequence.	Coding
TC16001429.hg.1	1.57	0.014784	0.301157		chr16	+	17107604	17119655	TCONS_00024339	accn=NULL class=lncRNA name=Human lincRNA ref=BodyMapLinc transcriptId=TCONS_00024339 cpcScore=-1.0420600 cnci=-0.2513947	NonCoding
TC0X001016.hg.1	1.57	0.018848	0.323881		chrX	-	48635380	48635486	ENST00000384637	RNA, U6 small nuclear 29, pseudogene [gene_biotype:snRNA transcript_biotype:snRNA]	Coding
TC0X000650.hg.1	1.57	0.019873	0.329331		chrX	+	134540021	134540794	AB062081; uc011mvt.1	Homo sapiens cDNA, SINE-R retroposon, isolate:HFB-3.; Homo sapiens cDNA, SINE-R retroposon, isolate:HFB-1.	Coding
TC05001127.hg.1	1.57	0.020957	0.335903		chr5	-	4302889	4302974	ENST00000408268	ncrna:novel chromosome:GRCh38:5:3719695:3719789:-1 gene:ENSG00000280764 gene_biotype:miRNA transcript_biotype:miRNA	Coding
TC11003160.hg.1	1.57	0.024727	0.356478	OR7E5P	chr11	-	55746179	55753881	NR_027688	accn=NR_027688 class=lncRNA name= ref=RefGeneNoncode transcriptId=NR_027688 cpcScore=5.5479100 cnci=-0.1700878	NonCoding
TC08002248.hg.1	1.57	0.026438	0.363458		chr8	-	20917383	20986642	TCONS_00014947	accn=NULL class=lncRNA name=Human lincRNA ref=BodyMapLinc transcriptId=TCONS_00014947 cpcScore=-0.8638320 cnci=-0.1896475	NonCoding
TC07002907.hg.1	1.57	0.037954	0.409813		chr7	-	39803198	39807261	TCONS_00013783	accn=NULL class=lncRNA name=Human lincRNA ref=BodyMapLinc transcriptId=TCONS_00013783 cpcScore=-0.9434610 cnci=-0.2131723	NonCoding
TC17_ctg5_hap1000008.hg.1	1.57	0.041403	0.421379	KANSL1	chr17_ctg5_hap1	+	1324733	1346670	NM_015443; BX538006; uc021uge.1	Homo sapiens KAT8 regulatory NSL complex subunit 1 (KANSL1), transcript variant 2, mRNA.; Homo sapiens mRNA; cDNA DKFZp686L2032 (from clone DKFZp686L2032); complete cds.	Coding
TC10002261.hg.1	1.57	0.044243	0.430306		chr10	+	104049242	104049713	AF075113	accn=AF075113 class=mRNAlike lncRNA name=NULL ref=H-invitational v7.5 transcriptId=HIT000066135 cpcScore=-1.4704500 cnci=-0.3580449	NonCoding
TC01002815.hg.1	1.56	2.1e-05	0.063191	TTLL7	chr1	-	84330711	84464833	NM_024686; ENST00000260505; ENST00000477524; AY170843; BC028350; BC032829; BC048970; BC060878; OTTHUMT00000027498; OTTHUMT00000027499; OTTHUMT00000027500; OTTHUMT00000027501; OTTHUMT00000027502; OTTHUMT00000027503; OTTHUMT00000027504; OTTHUMT00000027505; OTTHUMT00000027506; OTTHUMT00000027507; OTTHUMT00000027508; OTTHUMT00000027509; OTTHUMT00000096389; uc001djb.3; uc001djc.3; uc001djd.3; uc001dje…	Homo sapiens tubulin tyrosine ligase-like family member 7 (TTLL7), mRNA.; tubulin tyrosine ligase-like family member 7 [gene_biotype:protein_coding transcript_biotype:protein_coding]; tubulin tyrosine ligase-like family member 7 [gene_biotype:protein_coding transcript_biotype:processed_transcript]; Homo sapiens NYD-SP30 protein mRNA, complete cds.; Homo sapiens tubulin tyrosine ligase-like family…	Coding
TC02003426.hg.1	1.56	0.00053	0.115403	LOC100506123	chr2	+	97948229	97957632	NR_040097; TCONS_00002713	accn=NR_040097 class=lncRNA name= ref=RefGeneNoncode transcriptId=NR_040097 cpcScore=0.7123180 cnci=-0.3463891; accn=NULL class=lncRNA name=Human lincRNA ref=BodyMapLinc transcriptId=TCONS_00002713 cpcScore=0.3707980 cnci=-0.3299341	NonCoding
TC09002457.hg.1	1.56	0.001335	0.151525		chr9	-	33624214	33625340	linc_luo_1425	accn=NULL class=lincRNA name=Human lincRNA ref=Scripture Reconstruction LincRNAs By Luo transcriptId=linc_luo_1425 cpcScore=-1.5731300 cnci=-0.2651515	NonCoding
TC02000238.hg.1	1.56	0.002921	0.185569		chr2	+	37827279	37873841	ENST00000419425; OTTHUMT00000326758	havana:known chromosome:GRCh38:2:37600136:37646698:1 gene:ENSG00000236213 gene_biotype:antisense transcript_biotype:antisense; novel transcript[gene_biotype:antisense transcript_biotype:antisense]	Coding
TC04001128.hg.1	1.56	0.00296	0.185591		chr4	-	39299225	39299331	ENST00000383948	RNA, U6 small nuclear 32, pseudogene [gene_biotype:snRNA transcript_biotype:snRNA]	Coding
TC08000390.hg.1	1.56	0.00296	0.185591		chr8	+	57829643	57829749	ENST00000384248; uc022aus.1	RNA, U6 small nuclear 13, pseudogene [gene_biotype:snRNA transcript_biotype:snRNA]; Rfam model RF00026 hit found at contig region AC032027.7/105067-104961	Coding
TC08000693.hg.1	1.56	0.00296	0.185591		chr8	+	119988752	119988858	ENST00000384604	RNA, U6 small nuclear 12, pseudogene [gene_biotype:snRNA transcript_biotype:snRNA]	Coding
TC20001739.hg.1	1.56	0.004631	0.21115	LINC00266-1	chr20	+	62921738	62944485	NR_040415; BC118988; BC122537; OTTHUMT00000080304; OTTHUMT00000080305; OTTHUMT00000080306; uc002yio.1; ENST00000279067	Homo sapiens long intergenic non-protein coding RNA 266-1 (LINC00266-1), long non-coding RNA.; Homo sapiens chromosome 20 open reading frame 69, mRNA (cDNA clone MGC:141807 IMAGE:40035995), complete cds.; Homo sapiens chromosome 20 open reading frame 69, mRNA (cDNA clone MGC:141808 IMAGE:40035996), complete cds.; long intergenic non-protein coding RNA 266-1[gene_biotype:lincRNA transcript_biotype…	Coding
TC14002338.hg.1	1.56	0.004794	0.212328	PPP1R3E	chr14	-	23765112	23772057	NR_026862; ENST00000452015; ENST00000561426; AK091943; uc001wjc.2	[retired] Homo sapiens protein phosphatase 1, regulatory subunit 3E (PPP1R3E), non-coding RNA.; protein phosphatase 1, regulatory subunit 3E [gene_biotype:protein_coding transcript_biotype:protein_coding]; protein phosphatase 1, regulatory subunit 3E [gene_biotype:protein_coding transcript_biotype:processed_transcript]; Homo sapiens cDNA FLJ34624 fis, clone KIDNE2015221.; accn=NR_026862 class=lnc…	Coding
TC11001933.hg.1	1.56	0.00858	0.251689	MALAT1	chr11	-	65266958	65271093	AF113016; uc001ody.2; uc001ody.3	Homo sapiens PRO1073 mRNA, complete cds.; accn=NULL class=lncRNA name= ref=UCSCGeneNoncode transcriptId=uc001ody.2 cpcScore=0.7245230 cnci=-0.3263076	Coding
TC05000672.hg.1	1.56	0.01104	0.274686		chr5	+	134259743	134259812	ENST00000458878	ncrna:miRNA chromosome:GRCh37:5:134259743:134259812:1 gene:ENSG00000238828 gene_biotype:miRNA transcript_biotype:miRNA	Coding
TC0X002186.hg.1	1.56	0.012028	0.279839		chrX	-	112746245	112748097	OTTHUMT00000057955	novel transcript[gene_biotype:lincRNA transcript_biotype:lincRNA]	NonCoding
TC17001593.hg.1	1.56	0.015147	0.303278		chr17	-	43227985	43236822	ENST00000452741; OTTHUMT00000255775	havana:known chromosome:GRCh38:17:45150618:45159455:-1 gene:ENSG00000224505 gene_biotype:antisense transcript_biotype:antisense; novel transcript, antisense to HEXIM1 and HEXIM2[gene_biotype:antisense transcript_biotype:antisense]	Coding
TC07001233.hg.1	1.56	0.01615	0.308719		chr7	-	28157732	28157838	ENST00000383896; uc022aav.1	RNA, U6 small nuclear 979, pseudogene [gene_biotype:snRNA transcript_biotype:snRNA]; Rfam model RF00026 hit found at contig region AC004885.2/148193-148087	Coding
TC10002018.hg.1	1.56	0.023068	0.346699		chr10	+	38742109	38764837	TCONS_l2_00003949-XLOC_l2_001561; TCONS_l2_00003950-XLOC_l2_001561	linc-BMS1-9 chr10:+:38742108-38755311; linc-BMS1-9 chr10:+:38742265-38764837	NonCoding
TC07000402.hg.1	1.56	0.025585	0.360693		chr7	+	65305192	65305610	DQ580039; uc022afe.1	accn=DQ580039 class=piRNA name=piR-48151 ref=NONCODE v2.0 transcriptId=NULL cpcScore=-1.5252100 cnci=-1.0000000; Homo sapiens piRNA piR-48151, complete sequence.; RecName: Full=Putative uncharacterized protein FLJ92257;	Coding
TC22000768.hg.1	1.56	0.026214	0.362252		chr22	-	37762758	37762788	DQ577109; uc021wpg.1	accn=DQ577109 class=piRNA name=piR-45221 ref=NONCODE v2.0 transcriptId=NULL cpcScore=-1.3279000 cnci=-1.0000000; Homo sapiens piRNA piR-45221, complete sequence.; Homo sapiens piRNA piR-31402, complete sequence.	Coding
TC02003617.hg.1	1.56	0.027989	0.370609		chr2	+	144273506	144293638	OTTHUMT00000332234	novel transcript[gene_biotype:lincRNA transcript_biotype:lincRNA]	NonCoding
TC09001635.hg.1	1.56	0.028142	0.371082		chr9	-	131425413	131425857	ENST00000428643; OTTHUMT00000054468	high mobility group AT-hook 1 pseudogene 4 [gene_biotype:antisense transcript_biotype:antisense]; putative novel transcript[gene_biotype:antisense transcript_biotype:antisense]	Coding
TC01002501.hg.1	1.56	0.029161	0.375968		chr1	-	36340764	36340835	ENST00000408105	ncrna:novel chromosome:GRCh38:1:24227917:24228030:1 gene:ENSG00000221032 gene_biotype:miRNA transcript_biotype:miRNA	Coding
TC04000569.hg.1	1.56	0.034489	0.395549	RNU6-35P	chr4	+	110913481	110913587	ENST00000384530	RNA, U6 small nuclear 35, pseudogene [gene_biotype:snRNA transcript_biotype:snRNA]	Coding
TC15000525.hg.1	1.56	0.038496	0.411638		chr15	+	62538304	62538373	DQ592221; uc002ajl.3	accn=DQ592221 class=piRNA name=piR-59333 ref=NONCODE v2.0 transcriptId=NULL cpcScore=-1.5308500 cnci=-1.0000000; Homo sapiens piRNA piR-59333, complete sequence.; Homo sapiens piRNA piR-44510, complete sequence.	Coding
TC03000127.hg.1	1.55	4.1e-05	0.063463	NR1D2	chr3	+	23986751	24022109	NM_001145425; NM_005126; ENST00000312521; ENST00000492552; BC045613; BC070035; OTTHUMT00000341017; OTTHUMT00000341018; OTTHUMT00000341019; OTTHUMT00000341062; OTTHUMT00000341063; uc003ccs.2; uc010hfd.2; uc011awk.1; ENST00000396676	Homo sapiens nuclear receptor subfamily 1, group D, member 2 (NR1D2), transcript variant 2, mRNA.; Homo sapiens nuclear receptor subfamily 1, group D, member 2 (NR1D2), transcript variant 1, mRNA.; nuclear receptor subfamily 1, group D, member 2 [gene_biotype:protein_coding transcript_biotype:protein_coding]; nuclear receptor subfamily 1, group D, member 2 [gene_biotype:protein_coding transcript_…	Coding
TC07000178.hg.1	1.55	0.000345	0.107157	CREB5	chr7	+	28338940	28865511	NM_001011666; NM_004904; NM_182898; NM_182899; ENST00000357727; ENST00000396298; ENST00000396299; ENST00000396300; ENST00000409603; ENST00000482692; AK298121; BC059400; OTTHUMT00000214204; OTTHUMT00000214205; OTTHUMT00000327908; OTTHUMT00000327909; OTTHUMT00000327910; OTTHUMT00000327944; OTTHUMT00000327945; OTTHUMT00000327946; OTTHUMT00000327947; OTTHUMT00000327948; OTTHUMT00000327949; OTTHUMT000…	Homo sapiens cAMP responsive element binding protein 5 (CREB5), transcript variant 4, mRNA.; Homo sapiens cAMP responsive element binding protein 5 (CREB5), transcript variant 2, mRNA.; Homo sapiens cAMP responsive element binding protein 5 (CREB5), transcript variant 1, mRNA.; Homo sapiens cAMP responsive element binding protein 5 (CREB5), transcript variant 3, mRNA.; cAMP responsive element bin…	Coding
TC0X001551.hg.1	1.55	0.001386	0.153962	CLIC2	chrX	-	154505500	154563986	NM_001289; ENST00000369449; ENST00000465553; AY191592; BC022305; OTTHUMT00000058793; OTTHUMT00000058794; OTTHUMT00000058795; OTTHUMT00000316587; uc004fnf.3; uc010nvj.1	Homo sapiens chloride intracellular channel 2 (CLIC2), mRNA.; chloride intracellular channel 2 [gene_biotype:protein_coding transcript_biotype:protein_coding]; chloride intracellular channel 2 [gene_biotype:protein_coding transcript_biotype:processed_transcript]; Homo sapiens chloride intracellular channel 2 isoform b (CLIC2) mRNA, partial cds.; Homo sapiens chloride intracellular channel 2, mRNA…	Coding
TC09001803.hg.1	1.55	0.001491	0.154938		chr9	+	3526723	3671624	linc_luo_1534; TCONS_l2_00028602-XLOC_l2_014694; TCONS_l2_00028603-XLOC_l2_014694; TCONS_l2_00028604-XLOC_l2_014694; TCONS_l2_00029674-XLOC_l2_014694; TCONS_l2_00029675-XLOC_l2_014694	accn=NULL class=lincRNA name=Human lincRNA ref=Scripture Reconstruction LincRNAs By Luo transcriptId=linc_luo_1534 cpcScore=-1.3051600 cnci=-0.4765317; linc-SLC1A1-1 chr9:+:3546510-3602807; linc-SLC1A1-1 chr9:+:3602551-3651990; linc-SLC1A1-1 chr9:+:3606699-3647592; linc-SLC1A1-1 chr9:+:3526722-3671624; linc-SLC1A1-1 chr9:+:3647334-3648338	NonCoding
TC19002132.hg.1	1.55	0.001643	0.156283	LGALS17A	chr19	+	40169939	40187036	NR_034156; linc_luo_1714	accn=NR_034156 class=lncRNA name= ref=RefGeneNoncode transcriptId=NR_034156 cpcScore=1.7803300 cnci=-0.1971670; accn=NULL class=lincRNA name=Human lincRNA ref=Scripture Reconstruction LincRNAs By Luo transcriptId=linc_luo_1714 cpcScore=-1.4388000 cnci=-0.2546459	NonCoding
TC10000916.hg.1	1.55	0.002121	0.169374		chr10	+	127531513	127531598	ENST00000401153	ncrna:novel chromosome:GRCh38:10:125842944:125843029:1 gene:ENSG00000215972 gene_biotype:miRNA transcript_biotype:miRNA	Coding
TC03003291.hg.1	1.55	0.002624	0.179686		chr3	-	195661428	195664588	BC024743	accn=BC024743 class=mRNAlike lncRNA name=Human lncRNA ref=JounralRNA transcriptId=5064 cpcScore=0.1348470 cnci=-0.2655063	NonCoding
TC0X000865.hg.1	1.55	0.003224	0.190428		chrX	-	13284167	13321571	ENST00000412485; ENST00000443965; OTTHUMT00000055788; OTTHUMT00000107231	havana:known chromosome:GRCh38:X:13266048:13303392:-1 gene:ENSG00000235385 gene_biotype:lincRNA transcript_biotype:lincRNA; havana:known chromosome:GRCh38:X:13266542:13303452:-1 gene:ENSG00000235385 gene_biotype:lincRNA transcript_biotype:lincRNA; novel transcript[gene_biotype:lincRNA transcript_biotype:lincRNA]	Coding
TC01006247.hg.1	1.55	0.004031	0.202696	HNRNPU	chr1	-	245003940	245010243	NR_026778	accn=NR_026778 class=lncRNA name= ref=RefGeneNoncode transcriptId=NR_026778 cpcScore=0.3821210 cnci=-0.4462812	NonCoding
TC18000542.hg.1	1.55	0.004273	0.204245	ALPK2	chr18	-	56148479	56296189	NM_052947; ENST00000361673; OTTHUMT00000256126; uc002lhj.4; uc002lhk.1	Homo sapiens alpha-kinase 2 (ALPK2), mRNA.; alpha-kinase 2 [gene_biotype:protein_coding transcript_biotype:protein_coding]; alpha-kinase 2[gene_biotype:protein_coding transcript_biotype:protein_coding]	Coding
TC17002215.hg.1	1.55	0.00724	0.239183		chr17	+	41381732	41382576	uc010wia.1	accn=NULL class=lncRNA name= ref=UCSCGeneNoncode transcriptId=uc010wia.1 cpcScore=-0.0642629 cnci=-0.2362372	NonCoding
TC07000719.hg.1	1.55	0.008381	0.250017		chr7	+	115893170	115895118	uc003vhq.1	Homo sapiens testin-related protein TRG mRNA, complete cds.; accn=NULL class=lncRNA name= ref=UCSCGeneNoncode transcriptId=uc003vhq.1 cpcScore=-0.2111600 cnci=-0.2961631	Coding
TC14000130.hg.1	1.55	0.008429	0.250427	ABHD4	chr14	+	23067146	23082121	NM_022060; ENST00000428304; ENST00000544562; AK293198; AK298127; AK301315; BC024779; OTTHUMT00000071622; OTTHUMT00000071623; uc001wgm.3; uc010tmz.1; uc010tna.1; uc010tnb.2	Homo sapiens abhydrolase domain containing 4 (ABHD4), mRNA.; abhydrolase domain containing 4 [gene_biotype:protein_coding transcript_biotype:protein_coding]; abhydrolase domain containing 4 [gene_biotype:protein_coding transcript_biotype:processed_transcript]; Homo sapiens cDNA FLJ59834 complete cds, highly similar to Abhydrolase domain-containing protein 4 (EC 3.1.1.-).; Homo sapiens cDNA FLJ551…	Coding
TC04002874.hg.1	1.55	0.009446	0.261392		chr4	-	185229943	185235742	linc_luo_2090	accn=NULL class=lincRNA name=Human lincRNA ref=Scripture Reconstruction LincRNAs By Luo transcriptId=linc_luo_2090 cpcScore=-1.2841500 cnci=-0.2412503	NonCoding
TC20000185.hg.1	1.55	0.010488	0.270768		chr20	+	29964122	29964249	ENST00000390832	Small nucleolar RNA SNORA40 [gene_biotype:snoRNA transcript_biotype:snoRNA]	Coding
TC06000977.hg.1	1.55	0.012464	0.283766		chr6	+	130068882	130068964	ENST00000390707	ncrna:miRNA chromosome:GRCh37:6:130068882:130068964:1 gene:ENSG00000211996 gene_biotype:miRNA transcript_biotype:miRNA	Coding
TC16001143.hg.1	1.55	0.017873	0.318625		chr16	-	57864440	57864546	ENST00000384106	RNA, U6 small nuclear 20, pseudogene [gene_biotype:snRNA transcript_biotype:snRNA]	Coding
TC09000025.hg.1	1.55	0.020551	0.333568	RFX3-AS1	chr9	+	3674546	3691814	ENST00000427722; OTTHUMT00000051553	RFX3 antisense RNA 1 [gene_biotype:lincRNA transcript_biotype:lincRNA]; novel transcript[gene_biotype:lincRNA transcript_biotype:lincRNA]	Coding
TC03000855.hg.1	1.55	0.023769	0.350995	LEKR1	chr3	+	156544076	156545449	AK094480; uc003faz.1	Homo sapiens cDNA FLJ37161 fis, clone BRACE2026725.	Coding
TC02002751.hg.1	1.55	0.034706	0.395879		chr2	-	216743556	216743642	ENST00000390766	ncrna:novel chromosome:GRCh38:2:215878833:215878919:-1 gene:ENSG00000212055 gene_biotype:miRNA transcript_biotype:miRNA	Coding
TC01002299.hg.1	1.55	0.037607	0.407434		chr1	-	19631570	19631676	ENST00000363533	RNA, U6 small nuclear 1099, pseudogene [gene_biotype:snRNA transcript_biotype:snRNA]	Coding
TC15000454.hg.1	1.55	0.03812	0.410491		chr15	+	59701104	59701214	ENST00000363382	Y RNA [gene_biotype:misc_RNA transcript_biotype:misc_RNA]	Coding
TC0Y000340.hg.1	1.55	0.040172	0.41753		chrY	-	27670208	27673951	TCONS_l2_00030950-XLOC_l2_015963	linc-BPY2B-5 chrY:-:27670207-27673951	NonCoding
TC07001871.hg.1	1.54	2.3e-05	0.063191	LINC-PINT	chr7	-	130626519	130794935	NR_015431; NR_024153; ENST00000451786; AK125651; BC039420; OTTHUMT00000338002; OTTHUMT00000338003; OTTHUMT00000338004; OTTHUMT00000338005; OTTHUMT00000338006; OTTHUMT00000338007; OTTHUMT00000338008; OTTHUMT00000338009; uc003vqo.1; uc003vqp.2; uc003vqp.3; uc003vqq.2; uc003vqq.3; uc011kpk.1; uc011kpk.2	Homo sapiens long intergenic non-protein coding RNA, p53 induced transcript (LINC-PINT), transcript variant 1, long non-coding RNA.; Homo sapiens long intergenic non-protein coding RNA, p53 induced transcript (LINC-PINT), transcript variant 2, long non-coding RNA.; long intergenic non-protein coding RNA, p53 induced transcript [gene_biotype:antisense transcript_biotype:antisense]; Homo sapiens cD…	Coding
TC08001015.hg.1	1.54	0.000154	0.08505	ASAH1	chr8	-	17913925	17942507	NM_001127505; NM_004315; NM_177924; ENST00000262097; ENST00000314146; ENST00000381733; ENST00000520051; ENST00000520781; AK098299; BC016481; BC016828; OTTHUMT00000214077; OTTHUMT00000214078; OTTHUMT00000375012; OTTHUMT00000375013; OTTHUMT00000375260; OTTHUMT00000375261; OTTHUMT00000375262; OTTHUMT00000375263; OTTHUMT00000375265; OTTHUMT00000375266; OTTHUMT00000375395; OTTHUMT00000375396; OTTHUMT0…	Homo sapiens N-acylsphingosine amidohydrolase (acid ceramidase) 1 (ASAH1), transcript variant 3, mRNA.; Homo sapiens N-acylsphingosine amidohydrolase (acid ceramidase) 1 (ASAH1), transcript variant 2, mRNA.; Homo sapiens N-acylsphingosine amidohydrolase (acid ceramidase) 1 (ASAH1), transcript variant 1, mRNA.; N-acylsphingosine amidohydrolase (acid ceramidase) 1 [gene_biotype:protein_coding trans…	Coding
TC01001954.hg.1	1.54	0.000193	0.089016	LGALS8	chr1	+	236681300	236716281	NM_006499; NM_201543; NM_201544; NM_201545; ENST00000323938; ENST00000341872; ENST00000352231; ENST00000366584; ENST00000416919; ENST00000450372; ENST00000525042; ENST00000526589; ENST00000526634; ENST00000527974; AF074002; AY037304; BC015818; BC016486; OTTHUMT00000096364; OTTHUMT00000096365; OTTHUMT00000096366; OTTHUMT00000096620; OTTHUMT00000096621; OTTHUMT00000096622; OTTHUMT00000096623; OTTHU…	Homo sapiens lectin, galactoside-binding, soluble, 8 (LGALS8), transcript variant 1, mRNA.; Homo sapiens lectin, galactoside-binding, soluble, 8 (LGALS8), transcript variant 2, mRNA.; Homo sapiens lectin, galactoside-binding, soluble, 8 (LGALS8), transcript variant 3, mRNA.; Homo sapiens lectin, galactoside-binding, soluble, 8 (LGALS8), transcript variant 4, mRNA.; lectin, galactoside-binding, so…	Coding
TC13000878.hg.1	1.54	0.000385	0.109213	ANKRD10	chr13	-	111530887	111567416	NM_017664; ENST00000267339; ENST00000310847; ENST00000494859; AK095763; AK125100; BC001727; OTTHUMT00000045781; OTTHUMT00000045782; OTTHUMT00000045783; OTTHUMT00000045784; OTTHUMT00000045785; OTTHUMT00000045786; OTTHUMT00000045787; OTTHUMT00000045788; OTTHUMT00000045789; OTTHUMT00000045790; uc001vrm.3; uc001vrn.3; uc001vro.1; ENST00000375758; uc001vrl.3	Homo sapiens ankyrin repeat domain 10 (ANKRD10), transcript variant 1, mRNA.; ankyrin repeat domain 10 [gene_biotype:protein_coding transcript_biotype:protein_coding]; ankyrin repeat domain 10 [gene_biotype:protein_coding transcript_biotype:processed_transcript]; Homo sapiens cDNA FLJ38444 fis, clone FEBRA2018476, highly similar to Ankyrin repeat domain-containing protein 10.; Homo sapiens cDNA F…	Coding
TC19002530.hg.1	1.54	0.000803	0.134719		chr19	-	47742378	47747476	TCONS_00027385	accn=NULL class=lncRNA name=Human lincRNA ref=BodyMapLinc transcriptId=TCONS_00027385 cpcScore=-1.1011700 cnci=-0.1334080	NonCoding
TC02004411.hg.1	1.54	0.000823	0.134849		chr2	-	96592962	96658969	linc_luo_1707; TCONS_00004336; TCONS_00005201; TCONS_l2_00014714-XLOC_l2_008142; TCONS_l2_00014715-XLOC_l2_008142; uc010yug.1	accn=NULL class=lincRNA name=Human lincRNA ref=Scripture Reconstruction LincRNAs By Luo transcriptId=linc_luo_1707 cpcScore=-1.6205300 cnci=-0.3348476; accn=NULL class=lncRNA name=Human lincRNA ref=BodyMapLinc transcriptId=TCONS_00004336 cpcScore=1.6199500 cnci=-0.2457477; accn=NULL class=lncRNA name=Human lincRNA ref=BodyMapLinc transcriptId=TCONS_00005201 cpcScore=1.8956500 cnci=-0.3714370; lin…	NonCoding
TC0Y000232.hg.1	1.54	0.001551	0.155483		chrY	+	2979379	2981965	TCONS_00017629	accn=NULL class=lncRNA name=Human lincRNA ref=BodyMapLinc transcriptId=TCONS_00017629 cpcScore=-1.1222600 cnci=-0.3717393	NonCoding
TC03002016.hg.1	1.54	0.001814	0.161825		chr3	-	174952651	174988885	ENST00000424690; OTTHUMT00000347547	NAALADL2 antisense RNA 2 [gene_biotype:antisense transcript_biotype:antisense]; novel transcript[gene_biotype:antisense transcript_biotype:antisense]	Coding
TC01002845.hg.1	1.54	0.001854	0.163505	GBP3	chr1	-	89472360	89488549	NM_018284; ENST00000370481; ENST00000370482; ENST00000475853; AK001823; BC063819; BC140837; BC144650; JF927951; OTTHUMT00000029292; OTTHUMT00000029293; OTTHUMT00000029294; OTTHUMT00000029295; OTTHUMT00000029296; OTTHUMT00000097592; OTTHUMT00000313541; uc001dmt.3; uc001dmu.3; uc001dmv.3; uc010oss.2; uc021opp.1; OTTHUMT00000029291	Homo sapiens guanylate binding protein 3 (GBP3), mRNA.; guanylate binding protein 3 [gene_biotype:protein_coding transcript_biotype:protein_coding]; guanylate binding protein 3 [gene_biotype:protein_coding transcript_biotype:retained_intron]; guanylate binding protein 3 [gene_biotype:protein_coding transcript_biotype:processed_transcript]; Homo sapiens cDNA FLJ10961 fis, clone PLACE1000588.; Homo…	Coding
TC05002916.hg.1	1.54	0.002192	0.169374		chr5	-	18514967	18746282	linc_luo_1210; TCONS_00009612	accn=NULL class=lincRNA name=Human lincRNA ref=Scripture Reconstruction LincRNAs By Luo transcriptId=linc_luo_1210 cpcScore=-1.3073900 cnci=-0.3771628; accn=NULL class=lncRNA name=Human lincRNA ref=BodyMapLinc transcriptId=TCONS_00009612 cpcScore=1.2635900 cnci=-0.2221730	NonCoding
TC07002386.hg.1	1.54	0.0056	0.221059		chr7	+	66172841	66181420	linc_luo_506	accn=NULL class=lincRNA name=Human lincRNA ref=Scripture Reconstruction LincRNAs By Luo transcriptId=linc_luo_506 cpcScore=-1.3253900 cnci=-0.3471333	NonCoding
TC15001240.hg.1	1.54	0.007283	0.239326		chr15	-	40899410	40899510	ENST00000459027	ncrna:snoRNA chromosome:GRCh37:15:40899410:40899510:-1 gene:ENSG00000238559 gene_biotype:snoRNA transcript_biotype:snoRNA	Coding
TC08001081.hg.1	1.54	0.008605	0.251753	CLU	chr8	-	27454434	27472548	NM_001831; NR_038335; NR_045494; ENST00000316403; ENST00000405140; ENST00000523500; BC010514; BC019588; BX648414; OTTHUMT00000219953; OTTHUMT00000376149; OTTHUMT00000376151; OTTHUMT00000376152; OTTHUMT00000376157; OTTHUMT00000376158; OTTHUMT00000376159; OTTHUMT00000376160; OTTHUMT00000376161; OTTHUMT00000376162; OTTHUMT00000376163; OTTHUMT00000376164; OTTHUMT00000376165; OTTHUMT00000376166; OTTHU…	Homo sapiens clusterin (CLU), transcript variant 1, mRNA.; Homo sapiens clusterin (CLU), transcript variant 3, non-coding RNA.; Homo sapiens clusterin (CLU), transcript variant 4, non-coding RNA.; clusterin [gene_biotype:protein_coding transcript_biotype:protein_coding]; Homo sapiens clusterin, mRNA (cDNA clone MGC:18080 IMAGE:4150452), complete cds.; Homo sapiens clusterin, mRNA (cDNA clone MGC:…	Coding
TC08001070.hg.1	1.54	0.009419	0.260988		chr8	-	25283037	25284096	ENST00000523840; OTTHUMT00000375983	havana:known chromosome:GRCh38:8:25425521:25426580:-1 gene:ENSG00000253476 gene_biotype:lincRNA transcript_biotype:lincRNA; novel transcript[gene_biotype:lincRNA transcript_biotype:lincRNA]	Coding
TC12002435.hg.1	1.54	0.010991	0.274596		chr12	+	69019050	69019431	AJ227894	accn=AJ227894 class=mRNAlike lncRNA name=NULL ref=H-invitational v7.5 transcriptId=HIT000245043 cpcScore=-1.2562400 cnci=-0.4022111	NonCoding
TC08001486.hg.1	1.54	0.013735	0.292994		chr8	-	101946568	101949291	uc003yjz.1	Homo sapiens cDNA FLJ33916 fis, clone CTONG2016775.; accn=NULL class=lncRNA name= ref=UCSCGeneNoncode transcriptId=uc003yjz.1 cpcScore=0.3690670 cnci=-0.3637065	Coding
TC14000556.hg.1	1.54	0.018307	0.321319		chr14	+	91031485	91031569	ENST00000516939	ncrna:novel chromosome:GRCh38:14:90565141:90565225:1 gene:ENSG00000252748 gene_biotype:miRNA transcript_biotype:miRNA	Coding
TC13000773.hg.1	1.54	0.018383	0.321781		chr13	-	88840114	88840175	ENST00000411127	ncrna:novel chromosome:GRCh38:13:88187859:88187920:-1 gene:ENSG00000223059 gene_biotype:miRNA transcript_biotype:miRNA	Coding
TC10001391.hg.1	1.54	0.018757	0.32368		chr10	-	74035719	74035753	uc021ptg.1	THERAPEUTIC USES OF INHIBITORS OF RTP801.	Coding
TC0X000172.hg.1	1.54	0.026621	0.364287		chrX	+	37729362	37729468	ENST00000384256	RNA, U6 small nuclear 49, pseudogene [gene_biotype:snRNA transcript_biotype:snRNA]	Coding
TC03002740.hg.1	1.54	0.032807	0.391141	FAM43A	chr3	+	194407049	194407441	AF147314	accn=AF147314 class=mRNAlike lncRNA name=NULL ref=H-invitational v7.5 transcriptId=HIT000071387 cpcScore=-1.1132300 cnci=-1.0000000	NonCoding
TC6_ssto_hap7000074.hg.1	1.54	0.034443	0.395549		chr6_ssto_hap7	+	3571288	3581417	AK123889; uc011jrx.1	Homo sapiens cDNA FLJ41895 fis, clone OCBBF2025458.; Homo sapiens cDNA FLJ40408 fis, clone TESTI2037673.	Coding
TC15000015.hg.1	1.54	0.046058	0.435163		chr15	+	22041533	22041569	DQ582260; uc001yts.2; uc001yts.3	accn=DQ582260 class=piRNA name=piR-32372 ref=NONCODE v2.0 transcriptId=NULL cpcScore=-1.5989200 cnci=-1.0000000; Homo sapiens piRNA piR-32372, complete sequence.; accn=NULL class=lncRNA name= ref=UCSCGeneNoncode transcriptId=uc001yts.2 cpcScore=-1.5289800 cnci=-1.0000000	Coding
TC01001069.hg.1	1.54	0.046199	0.435163	BX004987.6	chr1	+	143498344	143517299	OTTHUMT00000037981; ENST00000429884	[retired]cdna:all chromosome:VEGA52:1:143498344:143517299:1 Gene:OTTHUMG00000013631; havana:lincRNA chromosome:GRCh37:1:143498344:143517299:1 gene:ENSG00000226897 gene_biotype:lincRNA transcript_biotype:lincRNA	Coding
TC15002195.hg.1	1.53	8.1e-05	0.073997	GABPB1-AS1	chr15	+	50646371	50663533	NR_024490; CR596421; ENST00000499624; linc_luo_853; TCONS_00023262; uc001zyj.2	accn=NR_024490 class=lncRNA name= ref=RefGeneNoncode transcriptId=NR_024490 cpcScore=-0.2564480 cnci=-0.3081596; accn=CR596421 class=mRNAlike lncRNA name=Human lncRNA ref=JounralRNA transcriptId=141 cpcScore=-1.2656900 cnci=-0.4432700; GABPB1 antisense RNA 1 [gene_biotype:antisense transcript_biotype:antisense]; accn=NULL class=lincRNA name=Human lincRNA ref=Scripture Reconstruction LincRNAs By L…	NonCoding
TC07002222.hg.1	1.53	0.00012	0.08297	CREB5	chr7	+	28863333	28865505	AK057151	accn=AK057151 class=mRNAlike lncRNA name=Human lncRNA ref=JounralRNA transcriptId=3684 cpcScore=-1.2555600 cnci=-0.3859167	NonCoding
TC05001088.hg.1	1.53	0.000482	0.110819		chr5	+	180777137	180792134			Coding
TC01006424.hg.1	1.53	0.001974	0.16771	MIR181A1HG	chr1	-	198776622	198906558	NR_040073; ENST00000432296; ENST00000436880; TCONS_00000111; TCONS_00000712	accn=NR_040073 class=lncRNA name= ref=RefGeneNoncode transcriptId=NR_040073 cpcScore=-0.2080620 cnci=-0.2489858; MIR181A1 host gene [gene_biotype:lincRNA transcript_biotype:lincRNA]; accn=NULL class=lncRNA name=Human lincRNA ref=BodyMapLinc transcriptId=TCONS_00000111 cpcScore=-1.1879000 cnci=-0.3350630; accn=NULL class=lncRNA name=Human lincRNA ref=BodyMapLinc transcriptId=TCONS_00000712 cpcScor…	NonCoding
TC11003010.hg.1	1.53	0.00275	0.181183	CARS	chr11	-	3022152	3078681	NR_036542	accn=NR_036542 class=lncRNA name= ref=RefGeneNoncode transcriptId=NR_036542 cpcScore=11.5355000 cnci=-0.1951032	NonCoding
TC10002879.hg.1	1.53	0.006166	0.22845		chr10	-	126467360	126467666	Y16185	accn=Y16185 class=mRNAlike lncRNA name=NULL ref=H-invitational v7.5 transcriptId=HIT000325925 cpcScore=-1.2319400 cnci=-0.2888880	NonCoding
TC13001036.hg.1	1.53	0.006506	0.232466	LOC101929140	chr13	+	41707075	41810822	AK056182	accn=AK056182 class=mRNAlike lncRNA name=Human lncRNA ref=JounralRNA transcriptId=1079 cpcScore=0.1998920 cnci=-0.2680596	NonCoding
TC07000536.hg.1	1.53	0.006863	0.234625	STEAP1	chr7	+	89783689	89794143	NM_012449; ENST00000297205; AK304076; BC011802; OTTHUMT00000059327; OTTHUMT00000313656; OTTHUMT00000350760; uc003ujx.3; uc010lem.3	Homo sapiens six transmembrane epithelial antigen of the prostate 1 (STEAP1), mRNA.; six transmembrane epithelial antigen of the prostate 1 [gene_biotype:protein_coding transcript_biotype:protein_coding]; Homo sapiens cDNA FLJ60218 complete cds, highly similar to Six transmembrane epithelial antigen ofprostate 1.; Homo sapiens six transmembrane epithelial antigen of the prostate 1, mRNA (cDNA clo…	Coding
TC03003007.hg.1	1.53	0.007401	0.239666		chr3	-	105565135	105569968	CR627153	accn=CR627153 class=mRNAlike lncRNA name=Human lncRNA ref=JounralRNA transcriptId=1840 cpcScore=-1.0581700 cnci=-0.4146319	NonCoding
TC12001491.hg.1	1.53	0.009122	0.257642		chr12	-	50538140	50538175	uc021qxt.1	Nucleic acid controling mast cell degranulation.	Coding
TC09000101.hg.1	1.53	0.016344	0.310187		chr9	+	20786926	20787054	ENST00000365319; uc022bec.1	Small nucleolar RNA SNORA30/SNORA37 family [gene_biotype:snoRNA transcript_biotype:snoRNA]; Rfam model RF00415 hit found at contig region AL445624.3/80903-80775	Coding
TC08001639.hg.1	1.53	0.021314	0.337808		chr8	-	130880836	130880962	ENST00000363205; uc022bbm.1	Small nucleolar RNA SNORA25 [gene_biotype:snoRNA transcript_biotype:snoRNA]; Rfam model RF00402 hit found at contig region AC022973.5/80382-80508	Coding
TC15000830.hg.1	1.53	0.024101	0.3536		chr15	+	86244340	86246002	ENST00000558757	havana:known chromosome:GRCh38:15:85701109:85702771:1 gene:ENSG00000259453 gene_biotype:sense_intronic transcript_biotype:sense_intronic	Coding
TC08000655.hg.1	1.53	0.024539	0.355438		chr8	+	105447681	105447774	ENST00000390739	ncrna:novel chromosome:GRCh38:8:71832604:71832688:-1 gene:ENSG00000264576 gene_biotype:miRNA transcript_biotype:miRNA	Coding
TC01003920.hg.1	1.53	0.029502	0.375968	RNA5S1	chr1	-	228746015	228746133	ENST00000362482	RNA, 5S ribosomal 1 [gene_biotype:rRNA transcript_biotype:rRNA]	Coding
TC01003921.hg.1	1.53	0.029502	0.375968	RNA5S2	chr1	-	228748256	228748374	ENST00000364718	RNA, 5S ribosomal 2 [gene_biotype:rRNA transcript_biotype:rRNA]	Coding
TC01003922.hg.1	1.53	0.029502	0.375968	RNA5S3	chr1	-	228750497	228750615	ENST00000362467	RNA, 5S ribosomal 3 [gene_biotype:rRNA transcript_biotype:rRNA]	Coding
TC01003923.hg.1	1.53	0.029502	0.375968	RNA5S4	chr1	-	228752738	228752856	ENST00000363511	RNA, 5S ribosomal 4 [gene_biotype:rRNA transcript_biotype:rRNA]	Coding
TC01003924.hg.1	1.53	0.029502	0.375968	RNA5S5	chr1	-	228754979	228755097	ENST00000362526	RNA, 5S ribosomal 5 [gene_biotype:rRNA transcript_biotype:rRNA]	Coding
TC01003925.hg.1	1.53	0.029502	0.375968	RNA5S6	chr1	-	228757194	228757312	ENST00000363754	RNA, 5S ribosomal 6 [gene_biotype:rRNA transcript_biotype:rRNA]	Coding
TC01003926.hg.1	1.53	0.029502	0.375968	RNA5S7	chr1	-	228759414	228759532	ENST00000365651	RNA, 5S ribosomal 7 [gene_biotype:rRNA transcript_biotype:rRNA]	Coding
TC01003927.hg.1	1.53	0.029502	0.375968	RNA5S8	chr1	-	228761656	228761774	ENST00000363473	RNA, 5S ribosomal 8 [gene_biotype:rRNA transcript_biotype:rRNA]	Coding
TC01003929.hg.1	1.53	0.029502	0.375968	RNA5S10	chr1	-	228766137	228766255	ENST00000363040	RNA, 5S ribosomal 10 [gene_biotype:rRNA transcript_biotype:rRNA]	Coding
TC01003930.hg.1	1.53	0.029502	0.375968	RNA5S11	chr1	-	228768378	228768496	ENST00000362464	RNA, 5S ribosomal 11 [gene_biotype:rRNA transcript_biotype:rRNA]	Coding
TC01003931.hg.1	1.53	0.029502	0.375968	RNA5S12	chr1	-	228770618	228770736	ENST00000362400	RNA, 5S ribosomal 12 [gene_biotype:rRNA transcript_biotype:rRNA]	Coding
TC01003932.hg.1	1.53	0.029502	0.375968	RNA5S13	chr1	-	228772843	228772961	ENST00000365656	RNA, 5S ribosomal 13 [gene_biotype:rRNA transcript_biotype:rRNA]	Coding
TC01003933.hg.1	1.53	0.029502	0.375968	RNA5S14	chr1	-	228775084	228775202	ENST00000364485	RNA, 5S ribosomal 14 [gene_biotype:rRNA transcript_biotype:rRNA]	Coding
TC01003934.hg.1	1.53	0.029502	0.375968	RNA5S15	chr1	-	228777315	228777433	ENST00000365055	RNA, 5S ribosomal 15 [gene_biotype:rRNA transcript_biotype:rRNA]	Coding
TC01003935.hg.1	1.53	0.029502	0.375968	RNA5S16	chr1	-	228779556	228779674	ENST00000365387	RNA, 5S ribosomal 16 [gene_biotype:rRNA transcript_biotype:rRNA]	Coding
TC01003936.hg.1	1.53	0.029502	0.375968	RNA5S17	chr1	-	228781787	228781905	ENST00000363500	RNA, 5S ribosomal 17 [gene_biotype:rRNA transcript_biotype:rRNA]	Coding
TC02001410.hg.1	1.53	0.048369	0.442181		chr2	+	233647375	233647476	ENST00000516643	RNA, U6 small nuclear 107, pseudogene [gene_biotype:snRNA transcript_biotype:snRNA]	Coding
TC03001204.hg.1	1.53	0.049496	0.44577		chr3	-	15175890	15176037	ENST00000408497	ncrna:novel chromosome:GRCh38:3:15134383:15134530:-1 gene:ENSG00000221424 gene_biotype:miRNA transcript_biotype:miRNA	Coding
TC03000015.hg.1	1.52	0.000253	0.097082	BHLHE40	chr3	+	5020801	5027008	NM_003670; ENST00000256495; AK293205; BC082238; OTTHUMT00000239244; OTTHUMT00000338956; OTTHUMT00000338957; uc003bqf.3; uc011asw.2	Homo sapiens basic helix-loop-helix family, member e40 (BHLHE40), mRNA.; basic helix-loop-helix family, member e40 [gene_biotype:protein_coding transcript_biotype:protein_coding]; Homo sapiens cDNA FLJ58052 complete cds, weakly similar to Class B basic helix-loop-helix protein 2.; Homo sapiens basic helix-loop-helix family, member e40, mRNA (cDNA clone MGC:99681 IMAGE:4860809), complete cds.; bas…	Coding
TC22000262.hg.1	1.52	0.000317	0.106748	APOL6	chr22	+	36044424	36064456	NM_030641; ENST00000409652; BC038950; BC047864; OTTHUMT00000319081; uc003aod.3; uc003aoe.3	Homo sapiens apolipoprotein L, 6 (APOL6), mRNA.; apolipoprotein L, 6 [gene_biotype:protein_coding transcript_biotype:protein_coding]; Homo sapiens apolipoprotein L, 6, mRNA (cDNA clone MGC:47573 IMAGE:5552006), complete cds.; Homo sapiens apolipoprotein L, 6, mRNA (cDNA clone MGC:57495 IMAGE:5498605), complete cds.; apolipoprotein L, 6[gene_biotype:protein_coding transcript_biotype:protein_coding]	Coding
TC07003404.hg.1	1.52	0.000439	0.110819	LOC401320	chr7	-	30555925	30602441	BC041636; uc003tbd.3; ENST00000434399; ENST00000440438; OTTHUMT00000327889; uc003tbd.2	accn=BC041636 class=mRNAlike lncRNA name=Human lncRNA ref=JounralRNA transcriptId=3689 cpcScore=-0.1352580 cnci=-0.3108680; Homo sapiens, clone IMAGE:4860560, mRNA.; Homo sapiens uncharacterized LOC401320 (LOC401320), non-coding RNA.; havana:known chromosome:GRCh38:7:30516309:30562825:-1 gene:ENSG00000196295 gene_biotype:processed_transcript transcript_biotype:antisense; havana:known chromosome:G…	Coding
TC02002097.hg.1	1.52	0.00294	0.185569	LINC00342	chr2	-	96472813	96492729	AK057596; AL832439; BC126153; ENST00000412393; ENST00000448494; OTTHUMT00000338689; OTTHUMT00000338690; uc002sux.1; uc002suy.1; uc021vlg.1	Homo sapiens cDNA FLJ33034 fis, clone THYMU2000236.; Homo sapiens mRNA; cDNA DKFZp762C074 (from clone DKFZp762C074).; Homo sapiens cDNA clone IMAGE:8991869.; long intergenic non-protein coding RNA 342 [gene_biotype:lincRNA transcript_biotype:lincRNA]; novel transcript[gene_biotype:lincRNA transcript_biotype:lincRNA]; Homo sapiens cDNA FLJ33030 fis, clone THYMU2000171.; accn=NULL class=lncRNA name…	Coding
TC09000022.hg.1	1.52	0.003454	0.193719	RFX3-AS1	chr9	+	3526723	3671624	ENST00000423112; OTTHUMT00000051550	RFX3 antisense RNA 1 [gene_biotype:lincRNA transcript_biotype:lincRNA]; novel transcript[gene_biotype:lincRNA transcript_biotype:lincRNA]	Coding
TC04001514.hg.1	1.52	0.003919	0.201461	ANXA5	chr4	-	122589110	122618268	NM_001154; ENST00000296511; ENST00000501272; ENST00000509016; ENST00000515017; BC001429; BC004993; BC012804; BC018671; OTTHUMT00000256636; OTTHUMT00000364415; OTTHUMT00000364416; OTTHUMT00000364417; OTTHUMT00000364419; OTTHUMT00000364420; OTTHUMT00000364421; OTTHUMT00000364422; OTTHUMT00000364423; OTTHUMT00000364424; OTTHUMT00000364817; uc003idu.4; uc003idv.4; ENST00000512232; OTTHUMT00000364418	Homo sapiens annexin A5 (ANXA5), mRNA.; annexin A5 [gene_biotype:protein_coding transcript_biotype:protein_coding]; annexin A5 [gene_biotype:protein_coding transcript_biotype:processed_transcript]; Homo sapiens annexin A5, mRNA (cDNA clone MGC:2261 IMAGE:3140878), complete cds.; Homo sapiens annexin A5, mRNA (cDNA clone MGC:4402 IMAGE:2906015), complete cds.; Homo sapiens annexin A5, mRNA (cDNA c…	Coding
TC01004453.hg.1	1.52	0.004298	0.204837	IL23R	chr1	+	67648591	67724260	AM990315; AM990319; AM990320; AM990322; AM990326; AM990329; AM990330	accn=AM990315 class=mRNAlike lncRNA name=NULL ref=H-invitational v7.5 transcriptId=HIT000500199 cpcScore=3.9539700 cnci=-0.2801765; accn=AM990319 class=mRNAlike lncRNA name=NULL ref=H-invitational v7.5 transcriptId=HIT000500203 cpcScore=3.6859800 cnci=-0.2353505; accn=AM990320 class=mRNAlike lncRNA name=NULL ref=H-invitational v7.5 transcriptId=HIT000500204 cpcScore=2.2383000 cnci=-0.2543691; acc…	NonCoding
TC03002431.hg.1	1.52	0.004896	0.214117		chr3	+	97910049	97915894	TCONS_00006131; TCONS_00006132-XLOC_002733	accn=NULL class=lncRNA name=Human lincRNA ref=BodyMapLinc transcriptId=TCONS_00006131 cpcScore=-1.2425100 cnci=-0.2049728; linc-OR5H6 chr3:+:97910048-97915894	NonCoding
TC02002639.hg.1	1.52	0.008562	0.251624		chr2	-	197079943	197080046	ENST00000459047	ncrna:snoRNA chromosome:GRCh37:2:197079943:197080046:-1 gene:ENSG00000239161 gene_biotype:snoRNA transcript_biotype:snoRNA	Coding
TC03002442.hg.1	1.52	0.009349	0.260119		chr3	+	101426568	101439172	TCONS_l2_00018713-XLOC_l2_009804; TCONS_l2_00018714-XLOC_l2_009804	linc-CEP97 chr3:+:101426567-101439172; linc-CEP97 chr3:+:101427936-101428301	NonCoding
TC10001741.hg.1	1.52	0.009536	0.262498		chr10	-	127531513	127531597	uc021qas.1	Rfam model RF01061 hit found at contig region AL360176.22/77698-77614	Coding
TC05003094.hg.1	1.52	0.012498	0.284451		chr5	-	76369465	76372369	AK123915	accn=AK123915 class=mRNAlike lncRNA name=Human lncRNA ref=JounralRNA transcriptId=2971 cpcScore=-1.0632800 cnci=-0.2444438	NonCoding
TC17000871.hg.1	1.52	0.013496	0.291177		chr17	+	74333397	74333503	ENST00000384440; uc021udf.1	RNA, U6 small nuclear 24, pseudogene [gene_biotype:snRNA transcript_biotype:snRNA]; Rfam model RF00026 hit found at contig region AC090699.10/49342-49448	Coding
TC0X000163.hg.1	1.52	0.015395	0.304607	CFAP47	chrX	+	36053913	36163187	NM_173695; ENST00000313548; ENST00000378660; BC101698; BC101700; OTTHUMT00000056217; OTTHUMT00000056218; uc004ddk.1	Homo sapiens calponin homology domain containing 2 (CHDC2), mRNA.; cilia and flagella associated protein 47 [gene_biotype:protein_coding transcript_biotype:protein_coding]; cilia and flagella associated protein 47 [gene_biotype:protein_coding transcript_biotype:processed_transcript]; Homo sapiens chromosome X open reading frame 59, mRNA (cDNA clone MGC:126747 IMAGE:8069204), complete cds.; Homo s…	Coding
TC0X002144.hg.1	1.52	0.023081	0.346719		chrX	-	91354536	91360178	uc004efp.1	accn=NULL class=lncRNA name= ref=UCSCGeneNoncode transcriptId=uc004efp.1 cpcScore=1.8634800 cnci=-0.2138497	NonCoding
TC11000825.hg.1	1.52	0.026676	0.364654		chr11	+	76589276	76589362	ENST00000390741	ncrna:novel chromosome:GRCh38:11:76878232:76878318:1 gene:ENSG00000212030 gene_biotype:miRNA transcript_biotype:miRNA	Coding
TC15000050.hg.1	1.52	0.032357	0.388786	SNORD116-3; SNORD116-9	chr15	+	25302006	25302102	NR_003318; NR_003324; ENST00000384287; uc001yxk.3; uc001yxk.2	Homo sapiens small nucleolar RNA, C/D box 116-3 (SNORD116-3), small nucleolar RNA.; Homo sapiens small nucleolar RNA, C/D box 116-9 (SNORD116-9), small nucleolar RNA.; small nucleolar RNA, C/D box 116-3 [gene_biotype:snoRNA transcript_biotype:snoRNA]; accn=NR_003318 class=lncRNA name= ref=RefGeneNoncode transcriptId=NR_003318 cpcScore=-1.1510700 cnci=-0.2636257; accn=NR_003324 class=lncRNA name= …	Coding
TC15000055.hg.1	1.52	0.032357	0.388786	SNORD116-9; SNORD116-3	chr15	+	25318253	25318349	NR_003324; ENST00000384000; NR_003318; uc001yxs.3; uc001yxs.2	Homo sapiens small nucleolar RNA, C/D box 116-9 (SNORD116-9), small nucleolar RNA.; small nucleolar RNA, C/D box 116-9 [gene_biotype:snoRNA transcript_biotype:snoRNA]; accn=NR_003318 class=lncRNA name= ref=RefGeneNoncode transcriptId=NR_003318 cpcScore=-1.1510700 cnci=-0.2636257; accn=NR_003324 class=lncRNA name= ref=RefGeneNoncode transcriptId=NR_003324 cpcScore=-1.1510700 cnci=-0.2613746; Homo …	Coding
TC15000067.hg.1	1.52	0.037039	0.405768	SNORD116-24	chr15	+	25339183	25339276	NR_003338; ENST00000384549; uc001yyj.3; uc001yyj.2	Homo sapiens small nucleolar RNA, C/D box 116-24 (SNORD116-24), small nucleolar RNA.; small nucleolar RNA, C/D box 116-24 [gene_biotype:snoRNA transcript_biotype:snoRNA]; accn=NR_003338 class=lncRNA name= ref=RefGeneNoncode transcriptId=NR_003338 cpcScore=-0.8879180 cnci=-0.2181098; accn=NULL class=lncRNA name= ref=UCSCGeneNoncode transcriptId=uc001yyj.2 cpcScore=-0.8857700 cnci=-0.2196455	Coding
TC02001147.hg.1	1.52	0.041175	0.420369		chr2	+	198312469	198312575	ENST00000384109	RNA, U6 small nuclear 1029, pseudogene [gene_biotype:snRNA transcript_biotype:snRNA]	Coding
TC0X002127.hg.1	1.51	8.2e-05	0.073997	FTX	chrX	-	73247971	73513409	BC016373; uc004ebr.1; uc010nlq.1; linc_luo_152; TCONS_l2_00030535-XLOC_l2_015760; TCONS_l2_00030536-XLOC_l2_015760; TCONS_l2_00030833-XLOC_l2_015760; uc004ebq.1	accn=BC016373 class=mRNAlike lncRNA name=Human lncRNA ref=JounralRNA transcriptId=139 cpcScore=-1.1097700 cnci=-0.2432233; accn=NULL class=lncRNA name= ref=UCSCGeneNoncode transcriptId=uc004ebr.1 cpcScore=-0.5926650 cnci=-0.2643259; accn=NULL class=lncRNA name= ref=UCSCGeneNoncode transcriptId=uc010nlq.1 cpcScore=-1.1108800 cnci=-0.3049437; accn=NULL class=lincRNA name=Human lincRNA ref=Scripture…	NonCoding
TC01005047.hg.1	1.51	0.000308	0.105581		chr1	+	222139683	222158306	TCONS_00000394; TCONS_00000395	accn=NULL class=lncRNA name=Human lincRNA ref=BodyMapLinc transcriptId=TCONS_00000394 cpcScore=-1.2127000 cnci=-0.1980864; accn=NULL class=lncRNA name=Human lincRNA ref=BodyMapLinc transcriptId=TCONS_00000395 cpcScore=-1.2064200 cnci=-0.3477433	NonCoding
TC19000751.hg.1	1.51	0.000455	0.110819	ATF5; MIR4751	chr19	+	50431959	50437193	NM_001193646; NM_012068; NR_039906; ENST00000423777; BC005174; uc002prd.3; uc010enq.2; uc021uyb.1	Homo sapiens activating transcription factor 5 (ATF5), transcript variant 2, mRNA.; Homo sapiens activating transcription factor 5 (ATF5), transcript variant 1, mRNA.; Homo sapiens microRNA 4751 (MIR4751), microRNA.; activating transcription factor 5 [gene_biotype:protein_coding transcript_biotype:protein_coding]; Homo sapiens activating transcription factor 5, mRNA (cDNA clone MGC:842 IMAGE:3504…	Coding
TC11003451.hg.1	1.51	0.000656	0.125912	MS4A7	chr11	+	60145955	60163426	NM_021201; NM_206938; NM_206939; NM_206940; ENST00000300184; ENST00000358246; ENST00000530234; ENST00000534016; AK309884; BC020673; uc001npe.3; uc001npf.3; uc001npg.3; uc001nph.3; uc009ymx.1	Homo sapiens membrane-spanning 4-domains, subfamily A, member 7 (MS4A7), transcript variant 1, mRNA.; Homo sapiens membrane-spanning 4-domains, subfamily A, member 7 (MS4A7), transcript variant 2, mRNA.; Homo sapiens membrane-spanning 4-domains, subfamily A, member 7 (MS4A7), transcript variant 3, mRNA.; Homo sapiens membrane-spanning 4-domains, subfamily A, member 7 (MS4A7), transcript variant 4…	Coding
TC02002207.hg.1	1.51	0.000758	0.13356	MIR4435-2HG	chr2	-	111965353	112252692	NR_015395; NR_024373; BX647931; ENST00000371162; ENST00000439362; OTTHUMT00000317532; OTTHUMT00000317533; OTTHUMT00000317534; OTTHUMT00000317535; OTTHUMT00000332128; OTTHUMT00000332129; OTTHUMT00000332130; OTTHUMT00000332131; OTTHUMT00000332132; OTTHUMT00000332133; OTTHUMT00000332134; OTTHUMT00000332135; OTTHUMT00000332136; OTTHUMT00000332137; OTTHUMT00000332138; OTTHUMT00000332139; uc002the.2; u…	Homo sapiens MIR4435-2 host gene (MIR4435-2HG), transcript variant 1, long non-coding RNA.; Homo sapiens MIR4435-2 host gene (MIR4435-2HG), transcript variant 2, long non-coding RNA.; Homo sapiens mRNA; cDNA DKFZp686K16201 (from clone DKFZp686K16201).; MIR4435-2 host gene [gene_biotype:lincRNA transcript_biotype:lincRNA]; novel transcript[gene_biotype:lincRNA transcript_biotype:lincRNA]; [retired…	Coding
TC21001069.hg.1	1.51	0.00086	0.136976	SAMSN1	chr21	-	15857549	15918681	NM_022136; ENST00000400564; ENST00000400566; ENST00000463807; AF519621; BC029112; OTTHUMT00000157914; OTTHUMT00000157915; OTTHUMT00000157916; OTTHUMT00000157917; uc002yju.1; uc010gky.1	Homo sapiens SAM domain, SH3 domain and nuclear localization signals 1 (SAMSN1), transcript variant 1, mRNA.; SAM domain, SH3 domain and nuclear localization signals 1 [gene_biotype:protein_coding transcript_biotype:protein_coding]; SAM domain, SH3 domain and nuclear localization signals 1 [gene_biotype:protein_coding transcript_biotype:processed_transcript]; Homo sapiens SAMSN1 variant b (SAMSN1…	Coding
TC12000837.hg.1	1.51	0.001197	0.148204		chr12	+	109022463	109035094	ENST00000547282; ENST00000550306	havana:known chromosome:GRCh38:12:108635849:108640917:1 gene:ENSG00000257221 gene_biotype:antisense transcript_biotype:antisense; havana:known chromosome:GRCh38:12:108628687:108641318:1 gene:ENSG00000257221 gene_biotype:antisense transcript_biotype:antisense	Coding
TC01006390.hg.1	1.51	0.001198	0.148204	HNRNPU	chr1	-	245003940	245010243	NR_026778; OTTHUMT00000097166; uc001iav.3	accn=NR_026778 class=lncRNA name= ref=RefGeneNoncode transcriptId=NR_026778 cpcScore=0.3821210 cnci=-0.4462812; HNRNPU antisense RNA 1[gene_biotype:antisense transcript_biotype:antisense]; Homo sapiens HNRNPU antisense RNA 1 (HNRNPU-AS1), non-coding RNA.	Coding
TC05002790.hg.1	1.51	0.003294	0.191389		chr5	+	180777137	180792134	TCONS_00009572	accn=NULL class=lncRNA name=Human lincRNA ref=BodyMapLinc transcriptId=TCONS_00009572 cpcScore=-1.2384300 cnci=-0.3842698	NonCoding
TC12003235.hg.1	1.51	0.004257	0.204245	LOC374443	chr12	+	9786015	9811008	NR_002814; AY084051; uc001qwd.1; uc001qwe.1; uc009zgr.1	Homo sapiens C-type lectin domain family 2, member D pseudogene (LOC374443), transcript variant 2, non-coding RNA.; Homo sapiens CLR pseudogene mRNA, complete sequence.; accn=NULL class=lncRNA name= ref=UCSCGeneNoncode transcriptId=uc001qwd.1 cpcScore=1.7562000 cnci=-0.3499259; accn=NULL class=lncRNA name= ref=UCSCGeneNoncode transcriptId=uc001qwe.1 cpcScore=0.7169920 cnci=-0.2965934; accn=NULL c…	Coding
TC01003176.hg.1	1.51	0.004271	0.204245		chr1	-	149576591	149577296	ENST00000447883; OTTHUMT00000039131	havana:lincRNA chromosome:GRCh37:1:149576594:149577296:-1 gene:ENSG00000233368 gene_biotype:lincRNA transcript_biotype:lincRNA; accn=NULL class=mRNAlike lncRNA name=vega lncRNA ref=GENCODE transcriptId=OTTHUMT00000039131 cpcScore=0.1502080 cnci=-0.1633343	Coding
TC14001269.hg.1	1.51	0.006015	0.226648	ADAM20P1	chr14	-	70935596	70950473	NR_037933; ENST00000556964; uc021rvr.1	Homo sapiens ADAM metallopeptidase domain 20 pseudogene 1 (ADAM20P1), non-coding RNA.; ADAM metallopeptidase domain 20 pseudogene 1 [gene_biotype:lincRNA transcript_biotype:lincRNA]; accn=NR_037933 class=lncRNA name= ref=RefGeneNoncode transcriptId=NR_037933 cpcScore=4.5807200 cnci=-0.3281244	Coding
TC15000064.hg.1	1.51	0.006341	0.23067	SNORD116-18	chr15	+	25330531	25330624	NR_003333; ENST00000383961; uc010ayk.3; uc010ayk.2	Homo sapiens small nucleolar RNA, C/D box 116-18 (SNORD116-18), small nucleolar RNA.; small nucleolar RNA, C/D box 116-18 [gene_biotype:snoRNA transcript_biotype:snoRNA]; accn=NR_003333 class=lncRNA name= ref=RefGeneNoncode transcriptId=NR_003333 cpcScore=-0.9212340 cnci=-0.2033907; accn=NULL class=lncRNA name= ref=UCSCGeneNoncode transcriptId=uc010ayk.2 cpcScore=-0.9190850 cnci=-0.2092677	Coding
TC19002349.hg.1	1.51	0.00695	0.235523	LOC284454	chr19	-	13945330	13947103	NR_036515	accn=NR_036515 class=lncRNA name= ref=RefGeneNoncode transcriptId=NR_036515 cpcScore=0.3717480 cnci=-0.1787193	NonCoding
TC06000129.hg.1	1.51	0.006977	0.235536		chr6	+	20422549	20422632	ENST00000517140	ncrna:novel chromosome:GRCh38:6:20422318:20422401:1 gene:ENSG00000252949 gene_biotype:miRNA transcript_biotype:miRNA	Coding
TC20000438.hg.1	1.51	0.007318	0.239666		chr20	+	55293942	55294025	ENST00000408489	ncrna:novel chromosome:GRCh38:20:56718886:56718969:1 gene:ENSG00000221416 gene_biotype:miRNA transcript_biotype:miRNA	Coding
TC04000710.hg.1	1.51	0.008232	0.249115		chr4	+	146296695	146297405	ENST00000536295	reticulon 3 pseudogene 1 [gene_biotype:processed_pseudogene transcript_biotype:processed_pseudogene]	Coding
TC08001805.hg.1	1.51	0.00837	0.249884		chr8	+	12064280	12312147	ENST00000399870	accn=NULL class=lncRNA name= ref=EnsemblNoncode transcriptId=ENST00000399870 cpcScore=0.0445731 cnci=-0.2119380	NonCoding
TC06001323.hg.1	1.51	0.011633	0.277252		chr6	-	23125209	23125315	ENST00000384664	RNA, U6 small nuclear 1060, pseudogene [gene_biotype:snRNA transcript_biotype:snRNA]	Coding
TC05002423.hg.1	1.51	0.011758	0.277572		chr5	+	69249157	69249922	DQ786204	accn=DQ786204 class=mRNAlike lncRNA name=NULL ref=H-invitational v7.5 transcriptId=HIT000393257 cpcScore=-1.4338400 cnci=-0.4981867	NonCoding
TC07002535.hg.1	1.51	0.012364	0.282514		chr7	+	115893170	115895118	uc003vhq.1	accn=NULL class=lncRNA name= ref=UCSCGeneNoncode transcriptId=uc003vhq.1 cpcScore=-0.2111600 cnci=-0.2961631	NonCoding
TC22000897.hg.1	1.51	0.013449	0.291166		chr22	-	49210132	49210216	ENST00000516103	ncrna:novel chromosome:GRCh38:22:48814320:48814404:-1 gene:ENSG00000251912 gene_biotype:miRNA transcript_biotype:miRNA	Coding
TC15001914.hg.1	1.51	0.014203	0.296669		chr15	-	94624327	94624420	ENST00000390733	ncrna:novel chromosome:GRCh38:15:94081098:94081191:-1 gene:ENSG00000212022 gene_biotype:miRNA transcript_biotype:miRNA	Coding
TC15001710.hg.1	1.51	0.014972	0.302301		chr15	-	79042403	79042433	DQ596823; uc002beh.1; uc002beh.2	accn=DQ596823 class=piRNA name=piR-34889 ref=NONCODE v2.0 transcriptId=NULL cpcScore=-1.4327200 cnci=-1.0000000; Homo sapiens piRNA piR-34889, complete sequence.; accn=NULL class=lncRNA name= ref=UCSCGeneNoncode transcriptId=uc002beh.1 cpcScore=-1.2984300 cnci=-1.0000000; Homo sapiens piRNA piR-41925, complete sequence.	Coding
TC06002739.hg.1	1.51	0.016052	0.308472	PHF1	chr6	+	33378773	33384230	NR_027692	accn=NR_027692 class=lncRNA name= ref=RefGeneNoncode transcriptId=NR_027692 cpcScore=9.8051500 cnci=-0.1042367	NonCoding
TC03001083.hg.1	1.51	0.016055	0.308472		chr3	+	194935516	194935622	ENST00000383873	RNA, U6 small nuclear 25, pseudogene [gene_biotype:snRNA transcript_biotype:snRNA]	Coding
TC13001319.hg.1	1.51	0.016443	0.310947	GAS6-AS1	chr13	+	114545293	114548719	NR_044995; uc010tki.1	accn=NR_044995 class=lncRNA name= ref=RefGeneNoncode transcriptId=NR_044995 cpcScore=4.0430600 cnci=-0.1918684; accn=NULL class=lncRNA name= ref=UCSCGeneNoncode transcriptId=uc010tki.1 cpcScore=4.0601500 cnci=-0.1772320	NonCoding
TC05003124.hg.1	1.51	0.017071	0.315098		chr5	-	86361561	86370138	TCONS_00010980	accn=NULL class=lncRNA name=Human lincRNA ref=BodyMapLinc transcriptId=TCONS_00010980 cpcScore=-0.9283830 cnci=-0.2493169	NonCoding
TC03003079.hg.1	1.51	0.017465	0.317367		chr3	-	128679210	128684200	ENST00000539989	accn=NULL class=lncRNA name= ref=EnsemblNoncode transcriptId=ENST00000539989 cpcScore=-1.2804300 cnci=-0.2122685	NonCoding
TC19001375.hg.1	1.51	0.030079	0.377598		chr19	-	28129391	28137384	AK075337; uc002nrv.1	Homo sapiens cDNA PSEC0015 fis, clone NT2RM1001028.	Coding
TC22000401.hg.1	1.51	0.030916	0.382577		chr22	+	47741319	47769291	ENST00000434707; OTTHUMT00000317578; uc021wrr.1	havana:known chromosome:GRCh38:22:47345569:47373541:1 gene:ENSG00000224715 gene_biotype:lincRNA transcript_biotype:lincRNA; novel transcript[gene_biotype:lincRNA transcript_biotype:lincRNA]	Coding
TC18000952.hg.1	1.51	0.031692	0.386046		chr18	-	60981035	60981315	AF086063	accn=AF086063 class=mRNAlike lncRNA name=Human lncRNA ref=JounralRNA transcriptId=2353 cpcScore=-1.3801800 cnci=-0.4068805	NonCoding
TC06002771.hg.1	1.51	0.032118	0.387567		chr6	+	37872575	37875797	BC036606	accn=BC036606 class=mRNAlike lncRNA name=Human lncRNA ref=JounralRNA transcriptId=4314 cpcScore=-1.2986500 cnci=-0.3890660	NonCoding
TC06002605.hg.1	1.51	0.041294	0.420848		chr6	+	17332461	17359544	TCONS_00011710	accn=NULL class=lncRNA name=Human lincRNA ref=BodyMapLinc transcriptId=TCONS_00011710 cpcScore=-0.1348510 cnci=-0.3085341	NonCoding
TC02001355.hg.1	1.51	0.044655	0.431798		chr2	+	225104179	225104273	ENST00000390698	ncrna:novel chromosome:GRCh38:2:224239462:224239556:-1 gene:ENSG00000211987 gene_biotype:miRNA transcript_biotype:miRNA	Coding
TC14000918.hg.1	1.51	0.048696	0.442584	SNORD9	chr14	-	21860309	21860412	NR_003029; ENST00000362566; uc001wat.1	Homo sapiens small nucleolar RNA, C/D box 9 (SNORD9), small nucleolar RNA.; small nucleolar RNA, C/D box 9 [gene_biotype:snoRNA transcript_biotype:snoRNA]; accn=NR_003029 class=lncRNA name= ref=RefGeneNoncode transcriptId=NR_003029 cpcScore=-0.9592980 cnci=-0.6561009; accn=NULL class=lncRNA name= ref=UCSCGeneNoncode transcriptId=uc001wat.1 cpcScore=-0.9592980 cnci=-0.6517547	Coding
TC06002799.hg.1	1.51	0.049325	0.445002	VEGFA	chr6	+	43737962	43739182	BC011177; BC019867	accn=BC011177 class=mRNAlike lncRNA name=NULL ref=H-invitational v7.5 transcriptId=HIT000087603 cpcScore=1.8911800 cnci=-0.0723185; accn=BC019867 class=mRNAlike lncRNA name=NULL ref=H-invitational v7.5 transcriptId=HIT000089980 cpcScore=-0.8090740 cnci=-1.0000000	NonCoding
TC02004425.hg.1	1.5	9.6e-05	0.074861		chr2	-	98081770	98091489	TCONS_l2_00014725-XLOC_l2_008151; TCONS_l2_00014726-XLOC_l2_008151; TCONS_l2_00014727-XLOC_l2_008151; TCONS_l2_00015866-XLOC_l2_008151; TCONS_l2_00015867-XLOC_l2_008151; TCONS_l2_00015868-XLOC_l2_008151	linc-FAHD2B-5 chr2:-:98081769-98089617; linc-FAHD2B-5 chr2:-:98088153-98089011; linc-FAHD2B-5 chr2:-:98088465-98089984; linc-FAHD2B-5 chr2:-:98081780-98091489; linc-FAHD2B-5 chr2:-:98081832-98091049; linc-FAHD2B-5 chr2:-:98088651-98089794	NonCoding
TC19001542.hg.1	1.5	0.000328	0.107157	BLVRB	chr19	-	40953691	40971725	NM_000713; ENST00000263368; BC109371; uc002onw.2	Homo sapiens biliverdin reductase B (BLVRB), mRNA.; biliverdin reductase B [gene_biotype:protein_coding transcript_biotype:protein_coding]; Homo sapiens biliverdin reductase B (flavin reductase (NADPH)), mRNA (cDNA clone MGC:117413 IMAGE:5229026), complete cds.; Homo sapiens biliverdin reductase B (flavin reductase (NADPH)) (BLVRB), mRNA.	Coding
TC08000868.hg.1	1.5	0.000477	0.110819		chr8	-	13714	20759			Coding
TC07001458.hg.1	1.5	0.001371	0.152786		chr7	-	65521221	65521305	ENST00000517188	ncrna:novel chromosome:GRCh38:7:66056234:66056318:-1 gene:ENSG00000252997 gene_biotype:miRNA transcript_biotype:miRNA	Coding
TC02003748.hg.1	1.5	0.001411	0.154355		chr2	+	192556795	192583257	linc_luo_1056	accn=NULL class=lincRNA name=Human lincRNA ref=Scripture Reconstruction LincRNAs By Luo transcriptId=linc_luo_1056 cpcScore=-1.6319900 cnci=-0.3783258	NonCoding
TC01003996.hg.1	1.5	0.001934	0.166389	LYST	chr1	-	235824341	236046940	NM_000081; ENST00000389793; ENST00000389794; ENST00000473037; AK310790; BC020793; BC033098; BC144702; BX649113; OTTHUMT00000097533; OTTHUMT00000097534; OTTHUMT00000097535; OTTHUMT00000097536; OTTHUMT00000097537; OTTHUMT00000097892; OTTHUMT00000097893; OTTHUMT00000097894; OTTHUMT00000099236; OTTHUMT00000357602; OTTHUMT00000357603; U70064; U84744; uc009xga.1; ENST00000536965; uc001hxi.2; uc001hxj.2…	Homo sapiens lysosomal trafficking regulator (LYST), transcript variant 1, mRNA.; lysosomal trafficking regulator [gene_biotype:protein_coding transcript_biotype:protein_coding]; lysosomal trafficking regulator [gene_biotype:protein_coding transcript_biotype:processed_transcript]; Homo sapiens cDNA, FLJ17832.; Homo sapiens, clone IMAGE:4693317, mRNA.; Homo sapiens lysosomal trafficking regulator,…	Coding
TC01006237.hg.1	1.5	0.002507	0.177461		chr1	-	243192814	243215554	TCONS_l2_00002811-XLOC_l2_001398; TCONS_l2_00002812-XLOC_l2_001398; TCONS_l2_00002813-XLOC_l2_001398; TCONS_l2_00002814-XLOC_l2_001398	linc-PLD5-4 chr1:-:243192813-243211127; linc-PLD5-4 chr1:-:243194573-243211171; linc-PLD5-4 chr1:-:243202215-243211826; linc-PLD5-4 chr1:-:243211038-243215554	NonCoding
TC16001578.hg.1	1.5	0.002646	0.179932	MT1IP	chr16	+	56709649	56711789	AF348997; NR_003669	accn=AF348997 class=mRNAlike lncRNA name=Human lncRNA ref=JounralRNA transcriptId=4686 cpcScore=-0.7020090 cnci=-0.2895320; accn=NR_003669 class=lncRNA name= ref=RefGeneNoncode transcriptId=NR_003669 cpcScore=0.6351160 cnci=-0.1549275	NonCoding
TC14000785.hg.1	1.5	0.003201	0.189758		chr14	+	103161725	103161832	ENST00000365589	Y RNA [gene_biotype:misc_RNA transcript_biotype:misc_RNA]	Coding
TC06003695.hg.1	1.5	0.007786	0.243799	DST	chr6	-	56382369	56392316	X75692	accn=X75692 class=mRNAlike lncRNA name=NULL ref=H-invitational v7.5 transcriptId=HIT000323544 cpcScore=1.5505100 cnci=-0.3117580	NonCoding
TC07002608.hg.1	1.5	0.008056	0.247293		chr7	+	135665698	135705544	TCONS_00013605	accn=NULL class=lncRNA name=Human lincRNA ref=BodyMapLinc transcriptId=TCONS_00013605 cpcScore=-0.9036350 cnci=-0.1857156	NonCoding
TC01004940.hg.1	1.5	0.0087	0.252603		chr1	+	200661853	200663035	TCONS_00001234	accn=NULL class=lncRNA name=Human lincRNA ref=BodyMapLinc transcriptId=TCONS_00001234 cpcScore=-0.9326700 cnci=-0.2626250	NonCoding
TC09000023.hg.1	1.5	0.013757	0.292994		chr9	+	3647335	3648338	ENST00000430387; OTTHUMT00000051552	havana:known chromosome:GRCh38:9:3647335:3648338:1 gene:ENSG00000237359 gene_biotype:lincRNA transcript_biotype:lincRNA; putative novel transcript[gene_biotype:lincRNA transcript_biotype:lincRNA]	Coding
TC16001292.hg.1	1.5	0.01466	0.300176		chr16	-	79703552	79703634	ENST00000408403	ncrna:novel chromosome:GRCh38:16:79669655:79669737:-1 gene:ENSG00000221330 gene_biotype:miRNA transcript_biotype:miRNA	Coding
TC01003861.hg.1	1.5	0.015285	0.303853		chr1	-	222649003	222649064	DQ574659; uc010puq.1; uc010puq.2	accn=DQ574659 class=piRNA name=piR-42771 ref=NONCODE v2.0 transcriptId=NULL cpcScore=-1.2514500 cnci=-1.0000000; Homo sapiens piRNA piR-42771, complete sequence.; accn=NULL class=lncRNA name= ref=UCSCGeneNoncode transcriptId=uc010puq.1 cpcScore=-1.3055200 cnci=-1.0000000; Homo sapiens piRNA piR-42770, complete sequence.	Coding
TC03001133.hg.1	1.5	0.016184	0.308904		chr3	-	5198590	5229014	ENST00000439325; OTTHUMT00000337591	havana:known chromosome:GRCh38:3:5156905:5187329:-1 gene:ENSG00000233912 gene_biotype:antisense transcript_biotype:antisense; novel transcript, antisense to ARL8B[gene_biotype:antisense transcript_biotype:antisense]	Coding
TC17001450.hg.1	1.5	0.017338	0.316945		chr17	-	37638739	37638843	ENST00000411159	RNA, U6 small nuclear 981, pseudogene [gene_biotype:snRNA transcript_biotype:snRNA]	Coding
TC01003405.hg.1	1.5	0.01934	0.327563	CD84	chr1	-	160510884	160549306	NM_001184879; NM_001184881; NM_001184882; NM_003874; ENST00000311224; ENST00000360056; ENST00000368047; ENST00000368048; ENST00000368051; ENST00000368054; ENST00000466767; ENST00000534968; AF054818; BC020063; OTTHUMT00000059090; OTTHUMT00000059091; OTTHUMT00000059092; OTTHUMT00000059093; OTTHUMT00000059094; OTTHUMT00000059095; OTTHUMT00000059096; U96627; uc001fwf.4; uc001fwg.4; uc001fwh.4; uc001f…	Homo sapiens CD84 molecule (CD84), transcript variant 1, mRNA.; Homo sapiens CD84 molecule (CD84), transcript variant 3, mRNA.; Homo sapiens CD84 molecule (CD84), transcript variant 4, mRNA.; Homo sapiens CD84 molecule (CD84), transcript variant 2, mRNA.; CD84 molecule [gene_biotype:protein_coding transcript_biotype:protein_coding]; CD84 molecule [gene_biotype:protein_coding transcript_biotype:re…	Coding
TC06002056.hg.1	1.5	0.020417	0.332451		chr6	-	117778897	117779001	ENST00000384730	RNA, U6 small nuclear 253, pseudogene [gene_biotype:snRNA transcript_biotype:snRNA]	Coding
TC07002265.hg.1	1.5	0.026164	0.362201		chr7	+	38381216	38418238	ENST00000515771	accn=NULL class=lncRNA name= ref=EnsemblNoncode transcriptId=ENST00000515771 cpcScore=0.0505312 cnci=-0.2863870	NonCoding
TC04002170.hg.1	1.5	0.031136	0.383077		chr4	+	120330489	120331408	BC063381	accn=BC063381 class=mRNAlike lncRNA name=NULL ref=H-invitational v7.5 transcriptId=HIT000260843 cpcScore=-1.2733200 cnci=-0.3139506	NonCoding
TC04000684.hg.1	1.5	0.034134	0.394511		chr4	+	140239532	140239640	ENST00000363650	RNA, U6 small nuclear 1214, pseudogene [gene_biotype:snRNA transcript_biotype:snRNA]	Coding
TC06001423.hg.1	1.5	0.03787	0.409234		chr6	-	27794099	27794504	BC016143; uc021yrl.1	Homo sapiens, clone IMAGE:3909731, mRNA.; Homo sapiens, clone IMAGE:3910197, mRNA.	Coding
TC03003000.hg.1	1.5	0.040734	0.419254		chr3	-	97949910	97956219	TCONS_00006562; TCONS_00007208; TCONS_00007209	accn=NULL class=lncRNA name=Human lincRNA ref=BodyMapLinc transcriptId=TCONS_00006562 cpcScore=-0.9914020 cnci=-0.4001250; accn=NULL class=lncRNA name=Human lincRNA ref=BodyMapLinc transcriptId=TCONS_00007208 cpcScore=-1.0540100 cnci=-0.3554472; accn=NULL class=lncRNA name=Human lincRNA ref=BodyMapLinc transcriptId=TCONS_00007209 cpcScore=-1.1714200 cnci=-0.3480107	NonCoding
TC17002329.hg.1	1.5	0.042987	0.426573		chr17	+	66263170	66263537	AX750576	accn=AX750576 class=mRNAlike lncRNA name=Human lncRNA ref=JounralRNA transcriptId=5224 cpcScore=-1.2868900 cnci=-0.3741289	NonCoding
TC14000177.hg.1	1.5	0.045116	0.432388	MIR4307	chr14	+	27377848	27377931	NR_036193; uc021rrs.1	Homo sapiens microRNA 4307 (MIR4307), microRNA.; accn=NR_036193 class=lncRNA name= ref=RefGeneNoncode transcriptId=NR_036193 cpcScore=-1.2583100 cnci=-0.1101813	Coding
TC18000416.hg.1	1.5	0.048473	0.442374		chr18	-	21474079	21474170	ENST00000408462; uc021uif.1	ncrna:novel chromosome:GRCh38:18:23894115:23894206:-1 gene:ENSG00000221389 gene_biotype:miRNA transcript_biotype:miRNA; Rfam model RF01061 hit found at contig region AC010754.10/2633-2550	Coding
TC03000378.hg.1	1.49	6.1e-05	0.071939	PXK	chr3	+	58318607	58411748	NM_017771; ENST00000302779; ENST00000356151; ENST00000383715; ENST00000383716; ENST00000463280; ENST00000479241; ENST00000484288; AB209688; AK131385; AK295542; AY437879; AY847220; AY847221; AY847222; BC014479; DQ124708; OTTHUMT00000353499; OTTHUMT00000353500; OTTHUMT00000353501; OTTHUMT00000353502; OTTHUMT00000353503; OTTHUMT00000353504; OTTHUMT00000353505; OTTHUMT00000353506; OTTHUMT00000353507;…	Homo sapiens PX domain containing serine/threonine kinase (PXK), transcript variant 1, mRNA.; PX domain containing serine/threonine kinase [gene_biotype:protein_coding transcript_biotype:protein_coding]; Homo sapiens mRNA for PX domain-containing protein kinase variant protein.; Homo sapiens cDNA FLJ16460 fis, clone BRCAN2018240.; Homo sapiens cDNA FLJ60559 complete cds, highly similar to PX doma…	Coding
TC13001405.hg.1	1.49	7.6e-05	0.073997		chr13	-	30914409	30951327	linc_luo_1931; TCONS_00021474; TCONS_00021620; TCONS_00021621; TCONS_00021622; TCONS_00021623; TCONS_00021624; TCONS_00021625; TCONS_00021626; TCONS_00021952; TCONS_00021953; TCONS_00021954; TCONS_00021955; TCONS_00021956; TCONS_00021957; TCONS_00022244; TCONS_00022245; TCONS_00022246; TCONS_00022247; TCONS_00022248	accn=NULL class=lincRNA name=Human lincRNA ref=Scripture Reconstruction LincRNAs By Luo transcriptId=linc_luo_1931 cpcScore=-1.4925500 cnci=-0.2339673; accn=NULL class=lncRNA name=Human lincRNA ref=BodyMapLinc transcriptId=TCONS_00021474 cpcScore=-1.0652600 cnci=-0.2892758; accn=NULL class=lncRNA name=Human lincRNA ref=BodyMapLinc transcriptId=TCONS_00021620 cpcScore=-1.2755700 cnci=-0.2015406; a…	NonCoding
TC03001575.hg.1	1.49	0.000156	0.08505	GBE1	chr3	-	81538850	81811312	NM_000158; ENST00000429644; ENST00000477426; ENST00000489715; AK300620; BC012098; OTTHUMT00000352760; OTTHUMT00000352852; OTTHUMT00000352854; OTTHUMT00000352855; OTTHUMT00000352856; OTTHUMT00000352858; uc021xav.1; uc021xax.1; ENST00000264326; ENST00000536832	Homo sapiens glucan (1,4-alpha-), branching enzyme 1 (GBE1), mRNA.; glucan (1,4-alpha-), branching enzyme 1 [gene_biotype:protein_coding transcript_biotype:protein_coding]; glucan (1,4-alpha-), branching enzyme 1 [gene_biotype:protein_coding transcript_biotype:processed_transcript]; Homo sapiens cDNA FLJ59760 complete cds, highly similar to 1,4-alpha-glucan branching enzyme (EC 2.4.1.18).; Homo s…	Coding
TC03002456.hg.1	1.49	0.000259	0.097524		chr3	+	107828599	107857879	linc_luo_46; TCONS_00006148	accn=NULL class=lincRNA name=Human lincRNA ref=Scripture Reconstruction LincRNAs By Luo transcriptId=linc_luo_46 cpcScore=-1.2951300 cnci=-0.3086626; accn=NULL class=lncRNA name=Human lincRNA ref=BodyMapLinc transcriptId=TCONS_00006148 cpcScore=1.0087500 cnci=-0.2935475	NonCoding
TC01001950.hg.1	1.49	0.000769	0.13356	GPR137B	chr1	+	236305832	236385165	NM_003272; ENST00000366591; ENST00000366592; ENST00000477559; BC012100; OTTHUMT00000092761; OTTHUMT00000092762; OTTHUMT00000092763; OTTHUMT00000092764; OTTHUMT00000092765; uc001hxq.3; ENST00000391852	Homo sapiens G protein-coupled receptor 137B (GPR137B), mRNA.; G protein-coupled receptor 137B [gene_biotype:protein_coding transcript_biotype:retained_intron]; G protein-coupled receptor 137B [gene_biotype:protein_coding transcript_biotype:protein_coding]; G protein-coupled receptor 137B [gene_biotype:protein_coding transcript_biotype:processed_transcript]; Homo sapiens G protein-coupled recepto…	Coding
TC14002298.hg.1	1.49	0.001254	0.150091	SLC38A6	chr14	+	61447832	61550451	NM_001172702; NM_153811; NR_033344; ENST00000267488; ENST00000354886; ENST00000554304; AF070578; BC050349; BC064429; BC110378; OTTHUMT00000276957; OTTHUMT00000276958; OTTHUMT00000276959; uc001xfg.2; uc001xfh.2; uc001xfi.3; uc001xfj.1; uc001xfk.3; uc010trz.2; ENST00000456840	Homo sapiens solute carrier family 38, member 6 (SLC38A6), transcript variant 1, mRNA.; Homo sapiens solute carrier family 38, member 6 (SLC38A6), transcript variant 2, mRNA.; Homo sapiens solute carrier family 38, member 6 (SLC38A6), transcript variant 3, non-coding RNA.; solute carrier family 38, member 6 [gene_biotype:protein_coding transcript_biotype:protein_coding]; solute carrier family 38,…	Coding
TC20000960.hg.1	1.49	0.001441	0.154355	BCAS1	chr20	-	52553316	52687304	NM_003657; ENST00000371435; ENST00000371440; ENST00000395961; AK225656; AK294150; AK295318; AK304213; AK316038; BC024044; BC126346; BC126348; OTTHUMT00000079766; OTTHUMT00000259202; OTTHUMT00000259203; OTTHUMT00000259204; uc002xws.2; uc002xwt.2; uc010gil.1; uc010gim.2; uc010zza.1; uc010zzb.1; uc010zzc.2; ENST00000411563; ENST00000434986; ENST00000448710	Homo sapiens breast carcinoma amplified sequence 1 (BCAS1), transcript variant 1, mRNA.; breast carcinoma amplified sequence 1 [gene_biotype:protein_coding transcript_biotype:protein_coding]; Homo sapiens mRNA for breast carcinoma amplified sequence 1 variant, clone: STM04831.; Homo sapiens cDNA FLJ50470 complete cds, moderately similar to Rattus norvegicus breast carcinoma amplified sequence 1 (…	Coding
TC11000985.hg.1	1.49	0.002136	0.169374	ZC3H12C	chr11	+	109963926	110042566	NM_033390; ENST00000278590; ENST00000453089; ENST00000528673; AB096241; AK095101; AK299100; uc001pkq.2; uc001pkr.4; uc009yxw.3; uc010rwd.2; uc010rwc.2	Homo sapiens zinc finger CCCH-type containing 12C (ZC3H12C), mRNA.; zinc finger CCCH-type containing 12C [gene_biotype:protein_coding transcript_biotype:protein_coding]; Homo sapiens LOH11CR1B gene, loss of heterozygosity, 11, chromosomal region 1 gene B product.; Homo sapiens cDNA FLJ37782 fis, clone BRHIP2027762.; Homo sapiens cDNA FLJ55575 complete cds, moderately similar to Homo sapiens zinc …	Coding
TC02001732.hg.1	1.49	0.002564	0.178516		chr2	-	34960042	34962185	ENST00000458413	havana:known chromosome:GRCh38:2:34734975:34737118:-1 gene:ENSG00000232153 gene_biotype:lincRNA transcript_biotype:lincRNA	Coding
TC03000017.hg.1	1.49	0.003635	0.196933	EDEM1	chr3	+	5229331	5261650	NM_014674; ENST00000256497; ENST00000445686; AK298511; AK302065; BC019088; OTTHUMT00000337566; OTTHUMT00000337567; OTTHUMT00000337568; OTTHUMT00000337569; OTTHUMT00000337588; OTTHUMT00000337589; OTTHUMT00000337590; uc003bqi.3; uc011asz.1; uc021wsl.1; ENST00000419550	Homo sapiens ER degradation enhancer, mannosidase alpha-like 1 (EDEM1), mRNA.; ER degradation enhancer, mannosidase alpha-like 1 [gene_biotype:protein_coding transcript_biotype:protein_coding]; Homo sapiens cDNA FLJ51560 complete cds, highly similar to ER degradation-enhancingalpha-mannosidase-like 1.; Homo sapiens cDNA FLJ51559 complete cds, highly similar to ER degradation-enhancingalpha-mannos…	Coding
TC05002560.hg.1	1.49	0.003862	0.200635		chr5	+	109341738	109357719	linc_luo_1333	accn=NULL class=lincRNA name=Human lincRNA ref=Scripture Reconstruction LincRNAs By Luo transcriptId=linc_luo_1333 cpcScore=-1.5047000 cnci=-0.1844964	NonCoding
TC09001805.hg.1	1.49	0.003912	0.201461		chr9	+	3663780	3694788	OTTHUMT00000051553; TCONS_l2_00028605-XLOC_l2_014694; TCONS_l2_00028606-XLOC_l2_014694; TCONS_l2_00028607-XLOC_l2_014694; TCONS_l2_00028608-XLOC_l2_014694; TCONS_l2_00029676-XLOC_l2_014694	novel transcript[gene_biotype:lincRNA transcript_biotype:lincRNA]; linc-SLC1A1-1 chr9:+:3663779-3694788; linc-SLC1A1-1 chr9:+:3665912-3690731; linc-SLC1A1-1 chr9:+:3674388-3691951; linc-SLC1A1-1 chr9:+:3690754-3694729; linc-SLC1A1-1 chr9:+:3668085-3671646	NonCoding
TC06002105.hg.1	1.49	0.004474	0.207317		chr6	-	131092914	131093012	uc021zfh.1	Rfam model RF00998 hit found at contig region AL109938.8/30605-30507	Coding
TC01003666.hg.1	1.49	0.006137	0.228278		chr1	-	197654770	197654870	ENST00000384410	Y RNA [gene_biotype:misc_RNA transcript_biotype:misc_RNA]	Coding
TC19001656.hg.1	1.49	0.006345	0.23067	SLC1A5	chr19	-	47278140	47291851	NM_001145144; NM_001145145; NM_005628; ENST00000412532; ENST00000434726; ENST00000542575; AK055630; BC000062; uc002pfq.3; uc002pfr.3; uc002pfs.3; uc010xyh.2; ENST00000306894	Homo sapiens solute carrier family 1 (neutral amino acid transporter), member 5 (SLC1A5), transcript variant 2, mRNA.; Homo sapiens solute carrier family 1 (neutral amino acid transporter), member 5 (SLC1A5), transcript variant 3, mRNA.; Homo sapiens solute carrier family 1 (neutral amino acid transporter), member 5 (SLC1A5), transcript variant 1, mRNA.; solute carrier family 1 (neutral amino aci…	Coding
TC01001564.hg.1	1.49	0.006875	0.234665		chr1	+	180727858	180727953	ENST00000384026	ncrna:snRNA chromosome:GRCh37:1:180727858:180727953:1 gene:ENSG00000206753 gene_biotype:snRNA transcript_biotype:snRNA	Coding
TC0X000011.hg.1	1.49	0.007769	0.243799		chrX	+	1851477	1874878	ENST00000427886; ENST00000432272; OTTHUMT00000055605; OTTHUMT00000055606	havana:known chromosome:GRCh38:X:1732584:1741988:1 gene:ENSG00000223511 gene_biotype:lincRNA transcript_biotype:lincRNA; havana:known chromosome:GRCh38:X:1734117:1755985:1 gene:ENSG00000223511 gene_biotype:lincRNA transcript_biotype:lincRNA; putative novel transcript[gene_biotype:lincRNA transcript_biotype:lincRNA]	Coding
TC0Y000011.hg.1	1.49	0.007769	0.243799		chrY	+	1801477	1824878	ENST00000427886; ENST00000432272	havana:known chromosome:GRCh38:X:1732584:1741988:1 gene:ENSG00000223511 gene_biotype:lincRNA transcript_biotype:lincRNA; havana:known chromosome:GRCh38:X:1734117:1755985:1 gene:ENSG00000223511 gene_biotype:lincRNA transcript_biotype:lincRNA	Coding
TC11002961.hg.1	1.49	0.007888	0.244683		chr11	+	130609643	130626921	OTTHUMT00000316004	putative novel transcript[gene_biotype:lincRNA transcript_biotype:lincRNA]	NonCoding
TC04002294.hg.1	1.49	0.00922	0.25873	FNIP2	chr4	+	159727246	159789738	BC016638	accn=BC016638 class=mRNAlike lncRNA name=Human lncRNA ref=JounralRNA transcriptId=2726 cpcScore=11.1604000 cnci=-0.2871751	NonCoding
TC20001090.hg.1	1.49	0.009782	0.265858		chr20	+	8811832	8812040	U12207	accn=U12207 class=snoRNA name=E1-2 snoRNA ref=NONCODE v2.0 transcriptId=NULL cpcScore=-1.5906100 cnci=-0.2462148	NonCoding
TC01003613.hg.1	1.49	0.01001	0.266658		chr1	-	182951347	182951453	ENST00000384741	RNA, U6 small nuclear 41, pseudogene [gene_biotype:snRNA transcript_biotype:snRNA]	Coding
TC06001767.hg.1	1.49	0.010383	0.270195		chr6	-	45227825	45228305	ENST00000448320; OTTHUMT00000040747	havana:sense_intronic chromosome:GRCh37:6:45227825:45228305:-1 gene:ENSG00000230554 gene_biotype:sense_intronic transcript_biotype:sense_intronic; [retired] cdna:all chromosome:VEGA50:6:45227825:45228305:-1 Gene:OTTHUMG00000014771	Coding
TC01000310.hg.1	1.49	0.01098	0.274583	NIPAL3	chr1	+	24742245	24799473	NM_020448; ENST00000003912; ENST00000339255; ENST00000358028; ENST00000374399; ENST00000488155; BC001265; BC063583; BX538110; BX640883; OTTHUMT00000009178; OTTHUMT00000009179; OTTHUMT00000009180; OTTHUMT00000009181; OTTHUMT00000009182; OTTHUMT00000009183; OTTHUMT00000276996; uc001bjh.3; uc001bji.3; uc009vrc.3; uc010oek.2; ENST00000428131	Homo sapiens NIPA-like domain containing 3 (NIPAL3), mRNA.; NIPA-like domain containing 3 [gene_biotype:protein_coding transcript_biotype:protein_coding]; NIPA-like domain containing 3 [gene_biotype:protein_coding transcript_biotype:processed_transcript]; Homo sapiens NIPA-like domain containing 3, mRNA (cDNA clone MGC:5034 IMAGE:3452234), complete cds.; Homo sapiens NIPA-like domain containing 3…	Coding
TC02002820.hg.1	1.49	0.011895	0.278418	WDFY1	chr2	-	224720433	224743405	ENST00000462702; OTTHUMT00000330913	WD repeat and FYVE domain containing 1 [gene_biotype:protein_coding transcript_biotype:processed_transcript]; WD repeat and FYVE domain containing 1[gene_biotype:protein_coding transcript_biotype:processed_transcript]	Coding
TC05001142.hg.1	1.49	0.015709	0.306241	MIR4454	chr5	-	7269416	7269467	NR_039659; uc021xwj.1	Homo sapiens microRNA 4454 (MIR4454), microRNA.; accn=NR_039659 class=lncRNA name= ref=RefGeneNoncode transcriptId=NR_039659 cpcScore=-1.3087600 cnci=-1.0000000	Coding
TC14000565.hg.1	1.49	0.016451	0.311004		chr14	+	91709279	91717426	ENST00000554096	havana:known chromosome:GRCh38:14:91242935:91252211:1 gene:ENSG00000258875 gene_biotype:processed_transcript transcript_biotype:antisense	Coding
TC22000669.hg.1	1.49	0.019892	0.329331		chr22	-	31784719	31784823	ENST00000383888	RNA, U6 small nuclear 338, pseudogene [gene_biotype:snRNA transcript_biotype:snRNA]	Coding
TC12001640.hg.1	1.49	0.02278	0.345206	LOC100506844	chr12	-	58325232	58329947	NR_038269; uc001sqo.3; ENST00000547492	Homo sapiens uncharacterized LOC100506844 (LOC100506844), long non-coding RNA.; accn=NR_038269 class=lncRNA name= ref=RefGeneNoncode transcriptId=NR_038269 cpcScore=-0.9347730 cnci=-0.3133667; Homo sapiens uncharacterized LOC100506844 (LOC100506844), non-coding RNA.; havana:known chromosome:GRCh38:12:57931569:57936059:-1 gene:ENSG00000257698 gene_biotype:lincRNA transcript_biotype:retained_intron	Coding
TC01000940.hg.1	1.49	0.026951	0.365988	SARS	chr1	+	109756515	109780804	NM_006513; NR_034072; ENST00000234677; ENST00000369923; ENST00000468588; BC000716; BC009390; BC111398; OTTHUMT00000032394; OTTHUMT00000032528; OTTHUMT00000032529; OTTHUMT00000032530; OTTHUMT00000032531; OTTHUMT00000032532; uc001dwu.2; uc021orc.1	Homo sapiens seryl-tRNA synthetase (SARS), transcript variant 1, mRNA.; Homo sapiens seryl-tRNA synthetase (SARS), transcript variant 2, non-coding RNA.; seryl-tRNA synthetase [gene_biotype:protein_coding transcript_biotype:protein_coding]; seryl-tRNA synthetase [gene_biotype:protein_coding transcript_biotype:processed_transcript]; Homo sapiens seryl-tRNA synthetase, mRNA (cDNA clone MGC:1285 IMA…	Coding
TC09002390.hg.1	1.49	0.036477	0.403678		chr9	-	5429450	5431224	CR605803	accn=CR605803 class=mRNAlike lncRNA name=Human lncRNA ref=JounralRNA transcriptId=4124 cpcScore=-1.1678300 cnci=-0.3173527	NonCoding
TC15000923.hg.1	1.49	0.036502	0.403815		chr15	+	93829467	93829550	uc021svv.1	Rfam model RF01061 hit found at contig region AC112693.5/16561-16478	Coding
TC19001345.hg.1	1.49	0.038402	0.41146	MIR1270	chr19	-	20510081	20510163	NR_036053; ENST00000459320; NR_036264; uc021urm.1	Homo sapiens microRNA 1270 (MIR1270), microRNA.; microRNA 1270 [gene_biotype:miRNA transcript_biotype:miRNA]; accn=NR_036053 class=lncRNA name= ref=RefGeneNoncode transcriptId=NR_036053 cpcScore=-1.2467100 cnci=-0.2015023; accn=NR_036264 class=lncRNA name= ref=RefGeneNoncode transcriptId=NR_036264 cpcScore=-1.2467100 cnci=-0.2015023; Homo sapiens microRNA 1270-1 (MIR1270-1), microRNA.	Coding
TC19001346.hg.1	1.49	0.038402	0.41146	MIR1270	chr19	-	20579240	20579322	NR_036053; ENST00000408220; NR_036264; uc021uro.1	accn=NR_036053 class=lncRNA name= ref=RefGeneNoncode transcriptId=NR_036053 cpcScore=-1.2467100 cnci=-0.2015023; ncrna:miRNA chromosome:GRCh37:19:20579240:20579322:-1 gene:ENSG00000221147 gene_biotype:miRNA transcript_biotype:miRNA; accn=NR_036264 class=lncRNA name= ref=RefGeneNoncode transcriptId=NR_036264 cpcScore=-1.2467100 cnci=-0.2015023; Homo sapiens microRNA 1270-1 (MIR1270-1), microRNA.	Coding
TC03001730.hg.1	1.49	0.039903	0.416625		chr3	-	125626848	125629115	ENST00000510244; OTTHUMT00000369893	havana:known chromosome:GRCh38:3:125908005:125910272:-1 gene:ENSG00000248787 gene_biotype:lincRNA transcript_biotype:lincRNA; novel transcript[gene_biotype:lincRNA transcript_biotype:lincRNA]	Coding
TC09002392.hg.1	1.49	0.041531	0.421815		chr9	-	5936604	5936948	U54734	accn=U54734 class=mRNAlike lncRNA name=NULL ref=H-invitational v7.5 transcriptId=HIT000220323 cpcScore=-1.3280300 cnci=-0.5194515	NonCoding
TC06003819.hg.1	1.49	0.042244	0.424311		chr6	-	114951308	114963732	OTTHUMT00000041919	putative novel transcript[gene_biotype:lincRNA transcript_biotype:lincRNA]	NonCoding
TC01005208.hg.1	1.49	0.043615	0.428275		chr1	-	1350695	1353042	OTTHUMT00000008136	accn=NULL class=mRNAlike lncRNA name=vega lncRNA ref=GENCODE transcriptId=OTTHUMT00000008136 cpcScore=-1.0436900 cnci=-0.2385414	NonCoding
TC01003473.hg.1	1.49	0.044235	0.430306		chr1	-	166445009	166459276	ENST00000426519; OTTHUMT00000081457	havana:known chromosome:GRCh38:1:166475772:166490039:-1 gene:ENSG00000234142 gene_biotype:lincRNA transcript_biotype:lincRNA; novel transcript[gene_biotype:lincRNA transcript_biotype:lincRNA]	Coding
TC09001568.hg.1	1.49	0.044288	0.430465		chr9	-	125708267	125708373	ENST00000410419	RNA, Ro-associated Y1 pseudogene 15 [gene_biotype:misc_RNA transcript_biotype:misc_RNA]	Coding
TC01005014.hg.1	1.49	0.046841	0.436952		chr1	+	212205860	212226119	OTTHUMT00000098641	novel transcript, antisense to PROX1[gene_biotype:processed_transcript transcript_biotype:antisense]	NonCoding
TC13000396.hg.1	1.49	0.048689	0.442584		chr13	+	111635654	111642911	ENST00000440735; OTTHUMT00000045793	long intergenic non-protein coding RNA 431 [gene_biotype:lincRNA transcript_biotype:lincRNA]; putative novel transcript[gene_biotype:lincRNA transcript_biotype:lincRNA]	Coding
TC15002463.hg.1	1.48	0.001568	0.155483		chr15	-	31514042	31523039	TCONS_00023601; TCONS_00023602; TCONS_00023603; TCONS_00024050; TCONS_00024051; TCONS_00024052; TCONS_00024053; TCONS_00024054-XLOC_011413; TCONS_00024055; TCONS_00024057	accn=NULL class=lncRNA name=Human lincRNA ref=BodyMapLinc transcriptId=TCONS_00023601 cpcScore=1.9622000 cnci=-0.2138184; accn=NULL class=lncRNA name=Human lincRNA ref=BodyMapLinc transcriptId=TCONS_00023602 cpcScore=-0.9320260 cnci=-0.3046026; accn=NULL class=lncRNA name=Human lincRNA ref=BodyMapLinc transcriptId=TCONS_00023603 cpcScore=2.6884800 cnci=-0.1964103; accn=NULL class=lncRNA name=Huma…	NonCoding
TC16000154.hg.1	1.48	0.001748	0.158669	ATF7IP2	chr16	+	10479912	10577495	NM_001256160; NM_024997; NR_045815; NR_045816; ENST00000324570; ENST00000356427; ENST00000396559; ENST00000396560; ENST00000535850; ENST00000543967; AK296565; AK299040; BC033891; BC137079; BC144468; OTTHUMT00000251961; OTTHUMT00000251962; uc002czu.3; uc002czv.3; uc010uyo.2; uc010uyp.2; uc010uyq.2; uc002czw.3	Homo sapiens activating transcription factor 7 interacting protein 2 (ATF7IP2), transcript variant 2, mRNA.; Homo sapiens activating transcription factor 7 interacting protein 2 (ATF7IP2), transcript variant 1, mRNA.; Homo sapiens activating transcription factor 7 interacting protein 2 (ATF7IP2), transcript variant 3, non-coding RNA.; Homo sapiens activating transcription factor 7 interacting pro…	Coding
TC01000377.hg.1	1.48	0.002511	0.177552	SESN2	chr1	+	28585963	28609002	NM_031459; ENST00000253063; BC013304; BC033719; OTTHUMT00000009840; uc001bps.3	Homo sapiens sestrin 2 (SESN2), mRNA.; sestrin 2 [gene_biotype:protein_coding transcript_biotype:protein_coding]; Homo sapiens sestrin 2, mRNA (cDNA clone MGC:4448 IMAGE:2959845), complete cds.; Homo sapiens sestrin 2, mRNA (cDNA clone MGC:44920 IMAGE:4931535), complete cds.; sestrin 2[gene_biotype:protein_coding transcript_biotype:protein_coding]	Coding
TC19001493.hg.1	1.48	0.004375	0.206308		chr19	-	38544518	38544605	ENST00000408331	ncrna:novel chromosome:GRCh38:19:38053878:38053965:-1 gene:ENSG00000221258 gene_biotype:miRNA transcript_biotype:miRNA	Coding
TC15001905.hg.1	1.48	0.004894	0.214117		chr15	-	93963629	93963659	DQ579181; uc010urf.1; uc010urf.2	accn=DQ579181 class=piRNA name=piR-47293 ref=NONCODE v2.0 transcriptId=NULL cpcScore=-1.1767000 cnci=-0.7571246; Homo sapiens piRNA piR-47293, complete sequence.; accn=NULL class=lncRNA name= ref=UCSCGeneNoncode transcriptId=uc010urf.1 cpcScore=-1.0755700 cnci=-0.6991340	Coding
TC06002785.hg.1	1.48	0.008235	0.249115	TREML5P	chr6	+	41217115	41217327	AF534827	accn=AF534827 class=mRNAlike lncRNA name=Human lncRNA ref=JounralRNA transcriptId=5394 cpcScore=1.1507500 cnci=-0.0229093	NonCoding
TC03002738.hg.1	1.48	0.008401	0.250017		chr3	+	194208183	194239008	ENST00000437597; ENST00000448892	long intergenic non-protein coding RNA 884 [gene_biotype:antisense transcript_biotype:antisense]	NonCoding
TC14000805.hg.1	1.48	0.008993	0.255946		chr14	+	104153241	104156517	AK097119; uc001ynw.1	Homo sapiens cDNA FLJ39800 fis, clone SPLEN2006875.	Coding
TC02002449.hg.1	1.48	0.009621	0.26378		chr2	-	157788680	157788776	ENST00000516644	ncrna:novel chromosome:GRCh38:2:86586140:86586230:1 gene:ENSG00000252453 gene_biotype:miRNA transcript_biotype:miRNA	Coding
TC12002492.hg.1	1.48	0.013704	0.292994		chr12	+	88811915	88813084	TCONS_00020502	accn=NULL class=lncRNA name=Human lincRNA ref=BodyMapLinc transcriptId=TCONS_00020502 cpcScore=-0.8300770 cnci=-0.1919838	NonCoding
TC05003444.hg.1	1.48	0.016374	0.310491		chr5	+	180756242	180769214	ENST00000509192; OTTHUMT00000371259	havana:known chromosome:GRCh38:5:181329241:181342213:1 gene:ENSG00000250765 gene_biotype:lincRNA transcript_biotype:lincRNA; novel transcript[gene_biotype:lincRNA transcript_biotype:lincRNA]	Coding
TC02004895.hg.1	1.48	0.017516	0.317754		chr2	-	241320860	241327143	TCONS_00004629; TCONS_00005360	accn=NULL class=lncRNA name=Human lincRNA ref=BodyMapLinc transcriptId=TCONS_00004629 cpcScore=-0.6121560 cnci=-0.2158448; accn=NULL class=lncRNA name=Human lincRNA ref=BodyMapLinc transcriptId=TCONS_00005360 cpcScore=-0.9758670 cnci=-0.2204978	NonCoding
TC03000139.hg.1	1.48	0.022545	0.343957		chr3	+	27674555	27675211	ENST00000545084	cdna:pseudogene chromosome:GRCh37:3:27674555:27675211:1 gene:ENSG00000213846 gene_biotype:pseudogene transcript_biotype:processed_pseudogene	Coding
TC03001235.hg.1	1.48	0.025603	0.360794		chr3	-	23440991	23441060	ENST00000408579	ncrna:novel chromosome:GRCh38:3:23399500:23399569:-1 gene:ENSG00000221506 gene_biotype:miRNA transcript_biotype:miRNA	Coding
TC13000181.hg.1	1.48	0.032243	0.388328		chr13	+	46858132	46858328	AY395526; uc010tfx.1	Homo sapiens isolate SEIII endogenous retrovirus HERV-K(HML-2) central open reading frame mRNA, complete cds.; Homo sapiens isolate cORF1 endogenous retrovirus HERV-K(HML-2) central open reading frame mRNA, complete cds.; accn=NULL class=lncRNA name= ref=UCSCGeneNoncode transcriptId=uc010tfx.1 cpcScore=0.5235010 cnci=-0.1240038	Coding
TC0X000986.hg.1	1.48	0.042045	0.42351	MIR222	chrX	-	45606421	45606530	NR_029636; ENST00000384992; uc011mlf.1	Homo sapiens microRNA 222 (MIR222), microRNA.; microRNA 222 [gene_biotype:miRNA transcript_biotype:miRNA]; accn=NR_029636 class=lncRNA name= ref=RefGeneNoncode transcriptId=NR_029636 cpcScore=-1.1639200 cnci=-0.3149131; accn=NULL class=lncRNA name= ref=UCSCGeneNoncode transcriptId=uc011mlf.1 cpcScore=-1.1639200 cnci=-0.3148419	Coding
TC12000710.hg.1	1.48	0.047684	0.439544		chr12	+	92295234	92299963	ENST00000551075	havana:known chromosome:GRCh38:12:91901458:91906187:1 gene:ENSG00000257863 gene_biotype:lincRNA transcript_biotype:lincRNA; accn=NULL class=lncRNA name= ref=EnsemblNoncode transcriptId=ENST00000551075 cpcScore=-1.1221000 cnci=-0.3760367	Coding
TC12002500.hg.1	1.47	4.3e-05	0.064465	LOC105369893	chr12	+	90674671	90694117	ENST00000548172; ENST00000549313; ENST00000549470	accn=NULL class=lncRNA name= ref=EnsemblNoncode transcriptId=ENST00000548172 cpcScore=-0.9744920 cnci=-0.3005944 gene:ENSG00000258183; accn=NULL class=lncRNA name= ref=EnsemblNoncode transcriptId=ENST00000549313 cpcScore=-0.8776230 cnci=-0.2644340 gene:ENSG00000258183; accn=NULL class=lncRNA name= ref=EnsemblNoncode transcriptId=ENST00000549470 cpcScore=-0.9707020 cnci=-0.2692104 gene:ENSG0000025…	NonCoding
TC21000097.hg.1	1.47	0.000221	0.090024	BACH1; GRIK1-AS2	chr21	+	30671192	31003071	NM_001186; NM_206866; NR_027655; NR_033368; ENST00000286800; ENST00000399921; ENST00000462262; BC063307; OTTHUMT00000171973; OTTHUMT00000171974; OTTHUMT00000171975; OTTHUMT00000171976; OTTHUMT00000171977; OTTHUMT00000182248; OTTHUMT00000182249; OTTHUMT00000182250; uc002ynj.3; uc002ynk.3; uc002ynl.2; uc002ynp.1; ENST00000333765; ENST00000504298; OTTHUMT00000171988	Homo sapiens BTB and CNC homology 1, basic leucine zipper transcription factor 1 (BACH1), transcript variant 2, mRNA.; Homo sapiens BTB and CNC homology 1, basic leucine zipper transcription factor 1 (BACH1), transcript variant 1, mRNA.; Homo sapiens BTB and CNC homology 1, basic leucine zipper transcription factor 1 (BACH1), transcript variant t, non-coding RNA.; Homo sapiens GRIK1 antisense RNA…	Coding
TC02004410.hg.1	1.47	0.000244	0.094152		chr2	-	96523088	96533219	linc_luo_1223	accn=NULL class=lincRNA name=Human lincRNA ref=Scripture Reconstruction LincRNAs By Luo transcriptId=linc_luo_1223 cpcScore=-1.3102300 cnci=-0.5484027	NonCoding
TC15001758.hg.1	1.47	0.000443	0.110819	ACTG1P17	chr15	-	83394625	83408532	NR_036446; ENST00000560958; uc002bjb.3	Homo sapiens actin gamma 1 pseudogene 17 (ACTG1P17), non-coding RNA.; actin gamma 1 pseudogene 17 [gene_biotype:transcribed_processed_pseudogene transcript_biotype:processed_transcript]; accn=NR_036446 class=lncRNA name= ref=RefGeneNoncode transcriptId=NR_036446 cpcScore=4.8227700 cnci=-0.1417719; Homo sapiens actin, alpha 2, smooth muscle, aorta pseudogene (LOC283693), non-coding RNA.	Coding
TC22001425.hg.1	1.47	0.00057	0.119955	APOBEC3B	chr22	+	39378352	39394225	NM_004900; ENST00000333467; ENST00000402182; ENST00000407298; BC053859; OTTHUMT00000321233; OTTHUMT00000321234; OTTHUMT00000321235; OTTHUMT00000321236; OTTHUMT00000321231; uc003awo.1; uc003awp.1; uc003awq.1	Homo sapiens apolipoprotein B mRNA editing enzyme, catalytic polypeptide-like 3B (APOBEC3B), transcript variant 1, mRNA.; apolipoprotein B mRNA editing enzyme, catalytic polypeptide-like 3B [gene_biotype:protein_coding transcript_biotype:protein_coding]; Homo sapiens apolipoprotein B mRNA editing enzyme, catalytic polypeptide-like 3B, mRNA (cDNA clone MGC:61606 IMAGE:6174285), complete cds.; apol…	Coding
TC10000099.hg.1	1.47	0.000881	0.138506	RNU6-1; RNU6-2	chr10	+	13259269	13259375	ENST00000384716	ncrna:snRNA chromosome:GRCh37:10:13259269:13259375:1 gene:ENSG00000207447 gene_biotype:snRNA transcript_biotype:snRNA	Coding
TC02004166.hg.1	1.47	0.001744	0.158586		chr2	-	38359779	38367600	TCONS_l2_00014514-XLOC_l2_007967; TCONS_l2_00015764-XLOC_l2_007967	linc-CYP1B1-1 chr2:-:38365600-38367600; linc-CYP1B1-1 chr2:-:38359778-38366088	NonCoding
TC15000401.hg.1	1.47	0.002165	0.169374		chr15	+	51329685	51586109	ENST00000559909	havana:known chromosome:GRCh38:15:51037488:51293912:1 gene:ENSG00000259240 gene_biotype:lincRNA transcript_biotype:lincRNA	Coding
TC12000757.hg.1	1.47	0.002183	0.169374	RNU6-36P	chr12	+	98115494	98115600	ENST00000384172	RNA, U6 small nuclear 36, pseudogene [gene_biotype:snRNA transcript_biotype:snRNA]	Coding
TC14002344.hg.1	1.47	0.003301	0.191389	LINC01588	chr14	-	50448430	50474238	NM_001012706; ENST00000399206; ENST00000529902; BC128083; BC144351; uc001wxi.1	Homo sapiens chromosome 14 open reading frame 182 (C14orf182), mRNA.; long intergenic non-protein coding RNA 1588 [gene_biotype:lincRNA transcript_biotype:lincRNA]; Homo sapiens chromosome 14 open reading frame 182, mRNA (cDNA clone MGC:149108 IMAGE:40075904), complete cds.; Homo sapiens chromosome 14 open reading frame 182, mRNA (cDNA clone MGC:177888 IMAGE:9052871), complete cds.	Coding
TC08002528.hg.1	1.47	0.004486	0.207317		chr8	-	130228711	130253496	CR623603; TCONS_00014481-XLOC_007220; TCONS_00014538	accn=CR623603 class=mRNAlike lncRNA name=Human lncRNA ref=JounralRNA transcriptId=4081 cpcScore=2.2503300 cnci=-0.3218708; linc-FAM84B-2 chr8:-:130228713-130253486; accn=NULL class=lncRNA name=Human lincRNA ref=BodyMapLinc transcriptId=TCONS_00014538 cpcScore=-0.9174840 cnci=-0.4130816	NonCoding
TC19001212.hg.1	1.47	0.006626	0.233671	DNASE2	chr19	-	12986023	12992335	NM_001375; ENST00000222219; AK297493; BC010419; BC065209; uc002mvn.1; uc010xmr.1; ENST00000538460	Homo sapiens deoxyribonuclease II, lysosomal (DNASE2), mRNA.; deoxyribonuclease II, lysosomal [gene_biotype:protein_coding transcript_biotype:protein_coding]; Homo sapiens cDNA FLJ51996 complete cds, highly similar to Deoxyribonuclease-2-alpha precursor (EC 3.1.22.1).; Homo sapiens deoxyribonuclease II, lysosomal, mRNA (cDNA clone MGC:3822 IMAGE:3528108), complete cds.; Homo sapiens deoxyribonucl…	Coding
TC15002056.hg.1	1.47	0.006887	0.234697	DDX11L9; DDX11L1; DDX11L5; DDX11L16; DDX11L11	chr15	-	102516761	102519296	NR_034090; NR_046018; ENST00000559159; AM992881; uc002cds.2; uc010utv.1; uc010utw.1; ENST00000515173; AM992878	Homo sapiens DEAD/H (Asp-Glu-Ala-Asp/His) box helicase 11 like 9 (DDX11L9), transcript variant 1, non-coding RNA.; Homo sapiens DEAD/H (Asp-Glu-Ala-Asp/His) box helicase 11 like 1 (DDX11L1), non-coding RNA.; DEAD/H (Asp-Glu-Ala-Asp/His) box helicase 11 like 9 [gene_biotype:transcribed_unprocessed_pseudogene transcript_biotype:processed_transcript]; Homo sapiens partial mRNA for DEAD/H box polypep…	Coding
TC11000307.hg.1	1.47	0.008013	0.246519		chr11	+	32154245	32165125	ENST00000525133	havana:known chromosome:GRCh38:11:32132699:32143579:1 gene:ENSG00000255375 gene_biotype:lincRNA transcript_biotype:lincRNA	Coding
TC03001082.hg.1	1.47	0.008625	0.251789	XXYLT1-AS2	chr3	+	194868600	194873519	ENST00000426468; ENST00000447975; OTTHUMT00000342303; OTTHUMT00000342304	XXYLT1 antisense RNA 2 [gene_biotype:antisense transcript_biotype:antisense]; novel transcript[gene_biotype:antisense transcript_biotype:antisense]	Coding
TC09001199.hg.1	1.47	0.010484	0.270768	SMC5-AS1	chr9	-	72808914	72873790	NR_039990; AK124136; uc004ahq.1; uc022bhz.1	Homo sapiens SMC5 antisense RNA 1 (head to head) (SMC5-AS1), long non-coding RNA.; Homo sapiens cDNA FLJ42142 fis, clone TESTI2045155.; accn=NR_039990 class=lncRNA name= ref=RefGeneNoncode transcriptId=NR_039990 cpcScore=-1.0334100 cnci=-0.1972473; Homo sapiens uncharacterized LOC100507299 (LOC100507299), non-coding RNA.	Coding
TC11001288.hg.1	1.47	0.014466	0.298193	SNORA54	chr11	-	2985001	2985123	NR_002982; ENST00000384281; uc001lxd.1	Homo sapiens small nucleolar RNA, H/ACA box 54 (SNORA54), small nucleolar RNA.; small nucleolar RNA, H/ACA box 54 [gene_biotype:snoRNA transcript_biotype:snoRNA]; accn=NR_002982 class=lncRNA name= ref=RefGeneNoncode transcriptId=NR_002982 cpcScore=-1.4456300 cnci=-0.3683705; accn=NULL class=lncRNA name= ref=UCSCGeneNoncode transcriptId=uc001lxd.1 cpcScore=-1.4456300 cnci=-0.3630953	Coding
TC06000799.hg.1	1.47	0.014659	0.300176		chr6	+	90533014	90533115	ENST00000458799	ncrna:snoRNA chromosome:GRCh37:6:90533014:90533115:1 gene:ENSG00000238747 gene_biotype:snoRNA transcript_biotype:snoRNA	Coding
TC01003986.hg.1	1.47	0.014934	0.302301		chr1	-	234805269	234831900	ENST00000442382; OTTHUMT00000092708	havana:known chromosome:GRCh38:1:234669523:234696153:-1 gene:ENSG00000230628 gene_biotype:lincRNA transcript_biotype:lincRNA; novel transcript[gene_biotype:lincRNA transcript_biotype:lincRNA]	Coding
TC22001177.hg.1	1.47	0.022586	0.344124	ADM2	chr22	+	50922417	50924864	AK092640	accn=AK092640 class=mRNAlike lncRNA name=Human lncRNA ref=JounralRNA transcriptId=582 cpcScore=-0.2321460 cnci=-0.1758075	NonCoding
TC12001945.hg.1	1.47	0.022999	0.346207		chr12	-	109425360	109425450	ENST00000459300	ncrna:novel chromosome:GRCh38:12:108987555:108987645:-1 gene:ENSG00000238424 gene_biotype:miRNA transcript_biotype:miRNA	Coding
TC17002746.hg.1	1.47	0.026505	0.363938		chr17	-	62116510	62119203	uc002jdy.1	accn=NULL class=lncRNA name= ref=UCSCGeneNoncode transcriptId=uc002jdy.1 cpcScore=0.4245860 cnci=-0.2757802	NonCoding
TC21000806.hg.1	1.47	0.03151	0.385327		chr21	-	10196442	10200844	TCONS_00029073	accn=NULL class=lncRNA name=Human lincRNA ref=BodyMapLinc transcriptId=TCONS_00029073 cpcScore=-1.1406100 cnci=-0.3036660	NonCoding
TC09002139.hg.1	1.47	0.034275	0.394839		chr9	+	102902688	102904291	AK094841	accn=AK094841 class=mRNAlike lncRNA name=Human lncRNA ref=JounralRNA transcriptId=5379 cpcScore=1.7702300 cnci=-0.3961528	NonCoding
TC03002445.hg.1	1.47	0.03804	0.410264		chr3	+	101659703	101716770	TCONS_00005382; TCONS_00005562; TCONS_00005563; TCONS_00006136	accn=NULL class=lncRNA name=Human lincRNA ref=BodyMapLinc transcriptId=TCONS_00005382 cpcScore=2.8537300 cnci=-0.3440085; accn=NULL class=lncRNA name=Human lincRNA ref=BodyMapLinc transcriptId=TCONS_00005562 cpcScore=2.8848000 cnci=-0.3288294; accn=NULL class=lncRNA name=Human lincRNA ref=BodyMapLinc transcriptId=TCONS_00005563 cpcScore=-0.0522825 cnci=-0.4797383; accn=NULL class=lncRNA name=Huma…	NonCoding
TC09000260.hg.1	1.47	0.039722	0.416105	FAM27E3	chr9	+	44997777	44999457	BC032035; BC044751; BC119675; uc004adi.4; uc022bhk.1; uc004adi.3	Homo sapiens family with sequence similarity 27, member E3, mRNA (cDNA clone MGC:42630 IMAGE:4826036), complete cds.; Homo sapiens cDNA clone IMAGE:4826343.; Homo sapiens family with sequence similarity 27, member E3, mRNA (cDNA clone MGC:149559 IMAGE:40116244), complete cds.; accn=NULL class=lncRNA name= ref=UCSCGeneNoncode transcriptId=uc004adi.3 cpcScore=1.0061100 cnci=-0.1870109	Coding
TC09001708.hg.1	1.47	0.040322	0.417667	MIR3689D2	chr9	-	137742123	137742202	NR_039694; uc022bpf.1	Homo sapiens microRNA 3689d-2 (MIR3689D2), microRNA.; accn=NR_039694 class=lncRNA name= ref=RefGeneNoncode transcriptId=NR_039694 cpcScore=-1.2437500 cnci=-1.0000000	Coding
TC06000904.hg.1	1.47	0.041459	0.421645		chr6	+	113836189	113836285	ENST00000410745	ncrna:novel chromosome:GRCh38:6:113514987:113515083:1 gene:ENSG00000222677 gene_biotype:miRNA transcript_biotype:miRNA	Coding
TC10000606.hg.1	1.47	0.047307	0.438126		chr10	+	88248203	88248306	ENST00000391030	RNA, U6 small nuclear 780, pseudogene [gene_biotype:snRNA transcript_biotype:snRNA]	Coding
TC10000286.hg.1	1.47	0.049642	0.44635		chr10	+	44529988	44530059	ENST00000459472	ncrna:novel chromosome:GRCh38:10:44034540:44034611:1 gene:ENSG00000238957 gene_biotype:miRNA transcript_biotype:miRNA	Coding
TC19000136.hg.1	1.46	0.00016	0.08505	CLEC4M	chr19	+	7828035	7834491	NM_001144904; NM_001144905; NM_001144906; NM_001144907; NM_001144908; NM_001144909; NM_001144910; NM_001144911; NM_014257; NR_026707; NR_026708; NR_026709; ENST00000248228; ENST00000327325; ENST00000334806; ENST00000359059; ENST00000394122; AK023750; AK298084; BC038851; BC110614; uc002mhy.2; uc002mhz.3; uc002mia.3; uc002mic.3; uc002mih.3; uc010dvs.3; uc010dvt.3; uc010xjv.1; uc010xjw.2; uc010xjx.2…	Homo sapiens C-type lectin domain family 4, member M (CLEC4M), transcript variant 2, mRNA.; Homo sapiens C-type lectin domain family 4, member M (CLEC4M), transcript variant 12, mRNA.; Homo sapiens C-type lectin domain family 4, member M (CLEC4M), transcript variant 7, mRNA.; Homo sapiens C-type lectin domain family 4, member M (CLEC4M), transcript variant 11, mRNA.; Homo sapiens C-type lectin do…	Coding
TC01005634.hg.1	1.46	0.000301	0.104361		chr1	-	93730202	93811405	CR609342; TCONS_00000020; TCONS_00000564; TCONS_00000565; TCONS_00000566; TCONS_00000567; TCONS_00000568; TCONS_00000569; TCONS_00000570; TCONS_00000571; TCONS_00000572; TCONS_00000573; TCONS_00001585; TCONS_00001586; TCONS_00001587; TCONS_00001588	accn=CR609342 class=mRNAlike lncRNA name=Human lncRNA ref=JounralRNA transcriptId=475 cpcScore=-1.0883100 cnci=-0.2608609; accn=NULL class=lncRNA name=Human lincRNA ref=BodyMapLinc transcriptId=TCONS_00000020 cpcScore=0.7218680 cnci=-0.2949646; accn=NULL class=lncRNA name=Human lincRNA ref=BodyMapLinc transcriptId=TCONS_00000564 cpcScore=-0.9555300 cnci=-0.3065977; accn=NULL class=lncRNA name=Hum…	NonCoding
TC01001425.hg.1	1.46	0.000758	0.13356	DDR2	chr1	+	162751901	162756362	AF268386; uc001gch.1	Homo sapiens clone DPDP-3 dental pulp-derived protein 3, mRNA sequence.; accn=NULL class=lncRNA name= ref=UCSCGeneNoncode transcriptId=uc001gch.1 cpcScore=1.3478900 cnci=-0.3558350	Coding
TC02005066.hg.1	1.46	0.001187	0.148198		chr2	-	96470709	96492729	TCONS_l2_00014702-XLOC_l2_008140; TCONS_l2_00014703-XLOC_l2_008140; TCONS_l2_00014704-XLOC_l2_008140; TCONS_l2_00014705-XLOC_l2_008140; TCONS_l2_00014706-XLOC_l2_008140; TCONS_l2_00014707-XLOC_l2_008140; TCONS_l2_00014708-XLOC_l2_008140; TCONS_l2_00015862-XLOC_l2_008140; TCONS_l2_00015863-XLOC_l2_008140; uc002sux.1	linc-TRIM43B-2 chr2:-:96470708-96487099; linc-TRIM43B-2 chr2:-:96472805-96481369; linc-TRIM43B-2 chr2:-:96472808-96484036; linc-TRIM43B-2 chr2:-:96472821-96481990; linc-TRIM43B-2 chr2:-:96472868-96486918; linc-TRIM43B-2 chr2:-:96479133-96481990; linc-TRIM43B-2 chr2:-:96472812-96492729; linc-TRIM43B-2 chr2:-:96472865-96480524; accn=NULL class=lncRNA name= ref=UCSCGeneNoncode transcriptId=uc002sux.…	NonCoding
TC05002352.hg.1	1.46	0.001371	0.152786		chr5	+	42994639	42997566	TCONS_00009935	accn=NULL class=lncRNA name=Human lincRNA ref=BodyMapLinc transcriptId=TCONS_00009935 cpcScore=-0.1632290 cnci=-0.3697001	NonCoding
TC11002708.hg.1	1.46	0.001489	0.154938	SLC3A2	chr11	+	62649171	62656355	NR_037193	accn=NR_037193 class=lncRNA name= ref=RefGeneNoncode transcriptId=NR_037193 cpcScore=5.7013500 cnci=-0.2738586	NonCoding
TC0X000178.hg.1	1.46	0.00151	0.155165		chrX	+	38467468	38467529	ENST00000458919	RNA, U7 small nuclear 7 pseudogene [gene_biotype:snRNA transcript_biotype:snRNA]	Coding
TC12000955.hg.1	1.46	0.001767	0.1595	P2RX7	chr12	+	121570622	121624354	NM_002562; NR_033948; NR_033949; NR_033950; NR_033951; NR_033952; NR_033953; NR_033954; NR_033955; NR_033956; ENST00000328963; ENST00000535250; BC007679; BC011913; uc001tzm.3; uc001tzn.3; uc001tzo.3; uc001tzp.3; uc001tzq.3; ENST00000377162; ENST00000541446; ENST00000546057	Homo sapiens purinergic receptor P2X, ligand-gated ion channel, 7 (P2RX7), transcript variant 1, mRNA.; Homo sapiens purinergic receptor P2X, ligand-gated ion channel, 7 (P2RX7), transcript variant 2, non-coding RNA.; Homo sapiens purinergic receptor P2X, ligand-gated ion channel, 7 (P2RX7), transcript variant 3, non-coding RNA.; Homo sapiens purinergic receptor P2X, ligand-gated ion channel, 7 (…	Coding
TC07003171.hg.1	1.46	0.001982	0.167737		chr7	-	130565099	130598069	ENST00000418546; ENST00000432045; TCONS_l2_00026893-XLOC_l2_014012; TCONS_l2_00026894-XLOC_l2_014012; TCONS_l2_00026896-XLOC_l2_014012; TCONS_l2_00027489-XLOC_l2_014012; TCONS_l2_00027490-XLOC_l2_014012; TCONS_l2_00027491-XLOC_l2_014012	accn=NULL class=lncRNA name= ref=EnsemblNoncode transcriptId=ENST00000418546 cpcScore=-1.3641900 cnci=-0.1674289; accn=NULL class=lncRNA name= ref=EnsemblNoncode transcriptId=ENST00000432045 cpcScore=1.3966100 cnci=-0.2577737; linc-KLF14-3 chr7:-:130565098-130582733; linc-KLF14-3 chr7:-:130566583-130569099; linc-KLF14-3 chr7:-:130568980-130597922; linc-KLF14-3 chr7:-:130565751-130598069; linc-KLF…	NonCoding
TC12001427.hg.1	1.46	0.002146	0.169374	SLC38A2	chr12	-	46751971	46766650	NM_018976; ENST00000256689; ENST00000547252; ENST00000551374; AK001700; AK293858; BC040342; uc001rpg.3; uc001rph.3; uc010sli.2	Homo sapiens solute carrier family 38, member 2 (SLC38A2), transcript variant 1, mRNA.; solute carrier family 38, member 2 [gene_biotype:protein_coding transcript_biotype:protein_coding]; solute carrier family 38, member 2 [gene_biotype:protein_coding transcript_biotype:processed_transcript]; Homo sapiens cDNA FLJ10838 fis, clone NT2RP4001274, weakly similar to Human transporter protein (g17) mRN…	Coding
TC07000394.hg.1	1.46	0.002302	0.172435		chr7	+	64792309	64792386	ENST00000363260	Small nucleolar RNA SNORA63 [gene_biotype:snoRNA transcript_biotype:snoRNA]	Coding
TC14001911.hg.1	1.46	0.002732	0.181183	RPPH1	chr14	-	20811230	20811567	X15624	accn=X15624 class=mRNAlike lncRNA name=Human lncRNA ref=JounralRNA transcriptId=597 cpcScore=1.9922000 cnci=-0.0912219	NonCoding
TC01000128.hg.1	1.46	0.004097	0.202696		chr1	+	10359024	10359130	ENST00000362692	RNA, U6 small nuclear 37, pseudogene [gene_biotype:snRNA transcript_biotype:snRNA]	Coding
TC02002540.hg.1	1.46	0.004097	0.202696		chr2	-	175422694	175422800	ENST00000384238	RNA, U6 small nuclear 5, pseudogene [gene_biotype:snRNA transcript_biotype:snRNA]	Coding
TC03000967.hg.1	1.46	0.004097	0.202696		chr3	+	180949525	180949631	ENST00000384205; uc021xhy.1	RNA, U6 small nuclear 4, pseudogene [gene_biotype:snRNA transcript_biotype:snRNA]; Rfam model RF00026 hit found at contig region AC083904.27/116776-116882	Coding
TC07001824.hg.1	1.46	0.004097	0.202696		chr7	-	123430659	123430765	ENST00000364234	RNA, U6 small nuclear 11, pseudogene [gene_biotype:snRNA transcript_biotype:snRNA]	Coding
TC0X001437.hg.1	1.46	0.004097	0.202696		chrX	-	140212215	140212321	ENST00000384314	RNA, U6 small nuclear 3, pseudogene [gene_biotype:snRNA transcript_biotype:snRNA]	Coding
TC14000206.hg.1	1.46	0.004097	0.202696	RNU6-7	chr14	+	32671251	32671357	ENST00000364784	RNA, U6 small nuclear 7 [gene_biotype:snRNA transcript_biotype:snRNA]	Coding
TC14001020.hg.1	1.46	0.004097	0.202696	RNU6-8	chr14	-	32672369	32672475	ENST00000365467	RNA, U6 small nuclear 8 [gene_biotype:snRNA transcript_biotype:snRNA]	Coding
TC15001590.hg.1	1.46	0.004097	0.202696	RNU6-1	chr15	-	68132277	68132383	ENST00000383898	RNA, U6 small nuclear 1 [gene_biotype:snRNA transcript_biotype:snRNA]	Coding
TC19000021.hg.1	1.46	0.004097	0.202696	RNU6-9	chr19	+	893484	893590	ENST00000384776; uc021umd.1	RNA, U6 small nuclear 9 [gene_biotype:snRNA transcript_biotype:snRNA]; Rfam model RF00026 hit found at contig region AC112706.2/46517-46623	Coding
TC19000026.hg.1	1.46	0.004097	0.202696	RNU6-2	chr19	+	1021521	1021627	ENST00000384627	RNA, U6 small nuclear 2 [gene_biotype:snRNA transcript_biotype:snRNA]	Coding
TC04000098.hg.1	1.46	0.004259	0.204245	USP17L15	chr4	+	9236111	9237700	ENST00000456464; OTTHUMT00000359423	ubiquitin specific peptidase 17-like family member 15 [gene_biotype:protein_coding transcript_biotype:protein_coding]; ubiquitin specific peptidase 17-like family member 15[gene_biotype:protein_coding transcript_biotype:protein_coding]	Coding
TC10000148.hg.1	1.46	0.004407	0.2066	RNU6-15P	chr10	+	21610890	21610996	ENST00000384534	RNA, U6 small nuclear 15, pseudogene [gene_biotype:snRNA transcript_biotype:snRNA]	Coding
TC02000800.hg.1	1.46	0.00521	0.216867		chr2	+	130825510	130825549	DQ590589; uc010yzv.1; uc010yzv.2	accn=DQ590589 class=piRNA name=piR-57701 ref=NONCODE v2.0 transcriptId=NULL cpcScore=-1.5317700 cnci=-1.0000000; Homo sapiens piRNA piR-57701, complete sequence.; accn=NULL class=lncRNA name= ref=UCSCGeneNoncode transcriptId=uc010yzv.1 cpcScore=-1.3714000 cnci=-1.0000000; Homo sapiens piRNA piR-32372, complete sequence.	Coding
TC02002311.hg.1	1.46	0.00521	0.216867		chr2	-	130820579	130820618	DQ595048; uc021vnu.1	accn=DQ595048 class=piRNA name=piR-61160 ref=NONCODE v2.0 transcriptId=NULL cpcScore=-1.3235900 cnci=-1.0000000; Homo sapiens piRNA piR-61160, complete sequence.; Homo sapiens piRNA piR-32372, complete sequence.	Coding
TC14000023.hg.1	1.46	0.00521	0.216867		chr14	+	19601027	19601066	DQ590589; uc001vvf.1; uc001vvf.2	accn=DQ590589 class=piRNA name=piR-57701 ref=NONCODE v2.0 transcriptId=NULL cpcScore=-1.5317700 cnci=-1.0000000; Homo sapiens piRNA piR-57701, complete sequence.; accn=NULL class=lncRNA name= ref=UCSCGeneNoncode transcriptId=uc001vvf.1 cpcScore=-1.2785100 cnci=-1.0000000; Homo sapiens piRNA piR-32372, complete sequence.	Coding
TC14000851.hg.1	1.46	0.00521	0.216867		chr14	-	19598184	19598223	DQ595048; uc021rnc.1	accn=DQ595048 class=piRNA name=piR-61160 ref=NONCODE v2.0 transcriptId=NULL cpcScore=-1.3235900 cnci=-1.0000000; Homo sapiens piRNA piR-61160, complete sequence.; Homo sapiens piRNA piR-32372, complete sequence.	Coding
TC14000852.hg.1	1.46	0.00521	0.216867		chr14	-	19601930	19601969	DQ595048; uc001vvg.1; uc001vvg.2	accn=DQ595048 class=piRNA name=piR-61160 ref=NONCODE v2.0 transcriptId=NULL cpcScore=-1.3235900 cnci=-1.0000000; Homo sapiens piRNA piR-61160, complete sequence.; accn=NULL class=lncRNA name= ref=UCSCGeneNoncode transcriptId=uc001vvg.1 cpcScore=-1.3714000 cnci=-1.0000000; Homo sapiens piRNA piR-32372, complete sequence.	Coding
TC14000853.hg.1	1.46	0.00521	0.216867		chr14	-	19603729	19603768	DQ595048; uc021rni.1	accn=DQ595048 class=piRNA name=piR-61160 ref=NONCODE v2.0 transcriptId=NULL cpcScore=-1.3235900 cnci=-1.0000000; Homo sapiens piRNA piR-61160, complete sequence.; Homo sapiens piRNA piR-32372, complete sequence.	Coding
TC14000861.hg.1	1.46	0.00521	0.216867		chr14	-	19972656	19972695	DQ595048; uc021rnk.1	accn=DQ595048 class=piRNA name=piR-61160 ref=NONCODE v2.0 transcriptId=NULL cpcScore=-1.3235900 cnci=-1.0000000; Homo sapiens piRNA piR-61160, complete sequence.; Homo sapiens piRNA piR-32372, complete sequence.	Coding
TC14000862.hg.1	1.46	0.00521	0.216867		chr14	-	19974346	19974385	DQ595048; uc001vvz.1; uc001vvz.2	accn=DQ595048 class=piRNA name=piR-61160 ref=NONCODE v2.0 transcriptId=NULL cpcScore=-1.3235900 cnci=-1.0000000; Homo sapiens piRNA piR-61160, complete sequence.; accn=NULL class=lncRNA name= ref=UCSCGeneNoncode transcriptId=uc001vvz.1 cpcScore=-1.3714000 cnci=-1.0000000; Homo sapiens piRNA piR-32372, complete sequence.	Coding
TC15000016.hg.1	1.46	0.00521	0.216867		chr15	+	22043463	22043502	DQ590589; uc010tzm.1; uc010tzm.2	accn=DQ590589 class=piRNA name=piR-57701 ref=NONCODE v2.0 transcriptId=NULL cpcScore=-1.5317700 cnci=-1.0000000; Homo sapiens piRNA piR-57701, complete sequence.; accn=NULL class=lncRNA name= ref=UCSCGeneNoncode transcriptId=uc010tzm.1 cpcScore=-1.2739200 cnci=-1.0000000; Homo sapiens piRNA piR-32372, complete sequence.	Coding
TC15001020.hg.1	1.46	0.00521	0.216867		chr15	-	21033956	21033995	DQ595048; uc021sfc.1	accn=DQ595048 class=piRNA name=piR-61160 ref=NONCODE v2.0 transcriptId=NULL cpcScore=-1.3235900 cnci=-1.0000000; Homo sapiens piRNA piR-61160, complete sequence.; Homo sapiens piRNA piR-32372, complete sequence.	Coding
TC15001031.hg.1	1.46	0.00521	0.216867		chr15	-	22043828	22043867	DQ595048; uc021sfe.1	accn=DQ595048 class=piRNA name=piR-61160 ref=NONCODE v2.0 transcriptId=NULL cpcScore=-1.3235900 cnci=-1.0000000; Homo sapiens piRNA piR-61160, complete sequence.; Homo sapiens piRNA piR-32372, complete sequence.	Coding
TC15001034.hg.1	1.46	0.00521	0.216867		chr15	-	22045105	22045144	DQ595048; uc010tzp.1	accn=DQ595048 class=piRNA name=piR-61160 ref=NONCODE v2.0 transcriptId=NULL cpcScore=-1.3235900 cnci=-1.0000000; Homo sapiens piRNA piR-61160, complete sequence.; Homo sapiens piRNA piR-32372, complete sequence.; accn=NULL class=lncRNA name= ref=UCSCGeneNoncode transcriptId=uc010tzp.1 cpcScore=-1.3895200 cnci=-1.0000000	Coding
TC18000392.hg.1	1.46	0.00521	0.216867		chr18	-	14504309	14504348	DQ595048; uc021uhx.1	accn=DQ595048 class=piRNA name=piR-61160 ref=NONCODE v2.0 transcriptId=NULL cpcScore=-1.3235900 cnci=-1.0000000; Homo sapiens piRNA piR-61160, complete sequence.; Homo sapiens piRNA piR-32372, complete sequence.	Coding
TC21000010.hg.1	1.46	0.00521	0.216867		chr21	+	10204662	10204701	DQ590589; uc021wgz.1	accn=DQ590589 class=piRNA name=piR-57701 ref=NONCODE v2.0 transcriptId=NULL cpcScore=-1.5317700 cnci=-1.0000000; Homo sapiens piRNA piR-57701, complete sequence.; Homo sapiens piRNA piR-32372, complete sequence.	Coding
TC21000018.hg.1	1.46	0.00521	0.216867		chr21	+	15022567	15022606	DQ590589; uc002yjc.1; uc002yjc.2	accn=DQ590589 class=piRNA name=piR-57701 ref=NONCODE v2.0 transcriptId=NULL cpcScore=-1.5317700 cnci=-1.0000000; Homo sapiens piRNA piR-57701, complete sequence.; accn=NULL class=lncRNA name= ref=UCSCGeneNoncode transcriptId=uc002yjc.1 cpcScore=-1.3714000 cnci=-1.0000000; Homo sapiens piRNA piR-32372, complete sequence.	Coding
TC22000003.hg.1	1.46	0.00521	0.216867		chr22	+	16239288	16239327	DQ590589; uc021wkd.1	accn=DQ590589 class=piRNA name=piR-57701 ref=NONCODE v2.0 transcriptId=NULL cpcScore=-1.5317700 cnci=-1.0000000; Homo sapiens piRNA piR-57701, complete sequence.; Homo sapiens piRNA piR-32372, complete sequence.	Coding
TC22000004.hg.1	1.46	0.00521	0.216867		chr22	+	16241086	16241125	DQ590589; uc002zky.1; uc002zky.2	accn=DQ590589 class=piRNA name=piR-57701 ref=NONCODE v2.0 transcriptId=NULL cpcScore=-1.5317700 cnci=-1.0000000; Homo sapiens piRNA piR-57701, complete sequence.; accn=NULL class=lncRNA name= ref=UCSCGeneNoncode transcriptId=uc002zky.1 cpcScore=-1.3714000 cnci=-1.0000000; Homo sapiens piRNA piR-32372, complete sequence.	Coding
TC22000005.hg.1	1.46	0.00521	0.216867		chr22	+	16244206	16244245	DQ590589; uc021wkh.1	accn=DQ590589 class=piRNA name=piR-57701 ref=NONCODE v2.0 transcriptId=NULL cpcScore=-1.5317700 cnci=-1.0000000; Homo sapiens piRNA piR-57701, complete sequence.; Homo sapiens piRNA piR-32372, complete sequence.	Coding
TC22000006.hg.1	1.46	0.00521	0.216867		chr22	+	16245998	16246037	DQ590589; uc021wkl.1	accn=DQ590589 class=piRNA name=piR-57701 ref=NONCODE v2.0 transcriptId=NULL cpcScore=-1.5317700 cnci=-1.0000000; Homo sapiens piRNA piR-57701, complete sequence.; Homo sapiens piRNA piR-32372, complete sequence.	Coding
TC22000443.hg.1	1.46	0.00521	0.216867		chr22	-	16240301	16240340	DQ595048; uc002zkx.1; uc002zkx.2	accn=DQ595048 class=piRNA name=piR-61160 ref=NONCODE v2.0 transcriptId=NULL cpcScore=-1.3235900 cnci=-1.0000000; Homo sapiens piRNA piR-61160, complete sequence.; accn=NULL class=lncRNA name= ref=UCSCGeneNoncode transcriptId=uc002zkx.1 cpcScore=-1.3714000 cnci=-1.0000000; Homo sapiens piRNA piR-32372, complete sequence.	Coding
TCUn_gl000213000004.hg.1	1.46	0.00521	0.216867		chrUn_gl000213	-	99288	99327	DQ595048; uc022bqz.1	accn=DQ595048 class=piRNA name=piR-61160 ref=NONCODE v2.0 transcriptId=NULL cpcScore=-1.3235900 cnci=-1.0000000; Homo sapiens piRNA piR-61160, complete sequence.; Homo sapiens piRNA piR-32372, complete sequence.	Coding
TCUn_gl000221000002.hg.1	1.46	0.00521	0.216867		chrUn_gl000221	-	39141	39180	DQ595048; uc022bri.1	accn=DQ595048 class=piRNA name=piR-61160 ref=NONCODE v2.0 transcriptId=NULL cpcScore=-1.3235900 cnci=-1.0000000; Homo sapiens piRNA piR-61160, complete sequence.; Homo sapiens piRNA piR-32372, complete sequence.	Coding
TC09001207.hg.1	1.46	0.006314	0.23067	C9orf57	chr9	-	74666292	74687734	NM_001128618; ENST00000377024; ENST00000424431; BC130404; BC144273; OTTHUMT00000052631; uc004aip.3; uc011lsd.2	Homo sapiens chromosome 9 open reading frame 57 (C9orf57), mRNA.; chromosome 9 open reading frame 57 [gene_biotype:protein_coding transcript_biotype:protein_coding]; Homo sapiens chromosome 9 open reading frame 57, mRNA (cDNA clone MGC:163276 IMAGE:40146435), complete cds.; Homo sapiens chromosome 9 open reading frame 57, mRNA (cDNA clone MGC:177810 IMAGE:9052793), complete cds.; chromosome 9 ope…	Coding
TC04000834.hg.1	1.46	0.014376	0.297601		chr4	+	167081749	167081777	uc021xue.1	A nucleics Acid regulating cell growth.	Coding
TC03002732.hg.1	1.46	0.014883	0.302088	HES1	chr3	+	193853937	193854176	BC005178	accn=BC005178 class=mRNAlike lncRNA name=NULL ref=H-invitational v7.5 transcriptId=HIT000086478 cpcScore=-1.1429900 cnci=-1.0000000	NonCoding
TC01001159.hg.1	1.46	0.015233	0.303853		chr1	+	149323331	149323422	ENST00000390755	ncrna:novel chromosome:GRCh38:1:212349978:212350069:1 gene:ENSG00000212044 gene_biotype:miRNA transcript_biotype:miRNA	Coding
TC05002601.hg.1	1.46	0.018686	0.323208		chr5	+	124298627	124317909	TCONS_00010078; TCONS_00010079	accn=NULL class=lncRNA name=Human lincRNA ref=BodyMapLinc transcriptId=TCONS_00010078 cpcScore=-0.8183510 cnci=-0.3225260; accn=NULL class=lncRNA name=Human lincRNA ref=BodyMapLinc transcriptId=TCONS_00010079 cpcScore=-1.0114600 cnci=-0.3190510	NonCoding
TC17002214.hg.1	1.46	0.019129	0.326089		chr17	+	41277600	41305687	uc002idf.2; uc002idg.2; uc002idh.2; uc010czb.1	accn=NULL class=lncRNA name= ref=UCSCGeneNoncode transcriptId=uc002idf.2 cpcScore=0.7190900 cnci=-0.2630050; accn=NULL class=lncRNA name= ref=UCSCGeneNoncode transcriptId=uc002idg.2 cpcScore=1.8992500 cnci=-0.1991724; accn=NULL class=lncRNA name= ref=UCSCGeneNoncode transcriptId=uc002idh.2 cpcScore=2.1100300 cnci=-0.1862360; accn=NULL class=lncRNA name= ref=UCSCGeneNoncode transcriptId=uc010czb.1…	NonCoding
TC19001221.hg.1	1.46	0.024259	0.354191		chr19	-	13486743	13486827	ENST00000516368	ncrna:novel chromosome:GRCh38:19:13375929:13376013:-1 gene:ENSG00000252177 gene_biotype:miRNA transcript_biotype:miRNA	Coding
TC05002428.hg.1	1.46	0.024693	0.35636		chr5	+	70504655	70505021	Z70715	accn=Z70715 class=mRNAlike lncRNA name=NULL ref=H-invitational v7.5 transcriptId=HIT000327966_17 cpcScore=-1.3036800 cnci=-0.5371661	NonCoding
TC21000218.hg.1	1.46	0.027873	0.370203		chr21	+	45595372	45596336	ENST00000411956; OTTHUMT00000195817	havana:known chromosome:GRCh38:21:44175489:44176453:1 gene:ENSG00000237604 gene_biotype:lincRNA transcript_biotype:lincRNA; novel transcript[gene_biotype:lincRNA transcript_biotype:lincRNA]	Coding
TC01003316.hg.1	1.46	0.044848	0.432279		chr1	-	155328503	155328609	ENST00000384405	RNA, U6 small nuclear 106, pseudogene [gene_biotype:snRNA transcript_biotype:snRNA]	Coding
TC01001372.hg.1	1.45	0.000344	0.107157	SLAMF7	chr1	+	160709037	160724611	NM_021181; ENST00000359331; ENST00000368042; ENST00000368043; ENST00000441662; ENST00000444090; ENST00000458104; ENST00000458602; ENST00000484221; AK298499; AK298548; AK301137; AK301432; AK301438; BC027867; OTTHUMT00000060464; OTTHUMT00000060465; OTTHUMT00000060466; OTTHUMT00000060467; OTTHUMT00000060468; OTTHUMT00000060470; uc001fwq.3; uc001fwr.3; uc001fws.3; uc010pjn.2; uc010pjo.2; uc010pjp.2; …	Homo sapiens SLAM family member 7 (SLAMF7), transcript variant 1, mRNA.; SLAM family member 7 [gene_biotype:protein_coding transcript_biotype:protein_coding]; SLAM family member 7 [gene_biotype:protein_coding transcript_biotype:retained_intron]; Homo sapiens cDNA FLJ54054 complete cds, highly similar to SLAM family member 7 precursor.; Homo sapiens cDNA FLJ59947 complete cds, highly similar to SL…	Coding
TC09000736.hg.1	1.45	0.000451	0.110819	ASS1	chr9	+	133320094	133376661	NM_000050; NM_054012; ENST00000352480; ENST00000372393; ENST00000372394; ENST00000493984; AK027126; BC009243; BC021676; OTTHUMT00000054649; OTTHUMT00000054650; OTTHUMT00000054651; OTTHUMT00000054652; OTTHUMT00000054653; OTTHUMT00000054654; OTTHUMT00000054655; OTTHUMT00000054656; OTTHUMT00000054657; OTTHUMT00000054658; uc004bzm.3; uc004bzn.3; uc010mza.3; ENST00000334909	Homo sapiens argininosuccinate synthase 1 (ASS1), transcript variant 1, mRNA.; Homo sapiens argininosuccinate synthase 1 (ASS1), transcript variant 2, mRNA.; argininosuccinate synthase 1 [gene_biotype:protein_coding transcript_biotype:protein_coding]; argininosuccinate synthase 1 [gene_biotype:protein_coding transcript_biotype:retained_intron]; Homo sapiens cDNA: FLJ23473 fis, clone HSI13532, hig…	Coding
TC01000745.hg.1	1.45	0.000735	0.132124	GADD45A	chr1	+	68150744	68154021	NM_001199741; NM_001199742; NM_001924; ENST00000370985; ENST00000370986; ENST00000460575; BC011757; EF614238; OTTHUMT00000025988; OTTHUMT00000025990; OTTHUMT00000025991; OTTHUMT00000095854; uc001ddz.2; uc009wbb.2; uc009wbc.2; uc009wbd.2	Homo sapiens growth arrest and DNA-damage-inducible, alpha (GADD45A), transcript variant 2, mRNA.; Homo sapiens growth arrest and DNA-damage-inducible, alpha (GADD45A), transcript variant 3, mRNA.; Homo sapiens growth arrest and DNA-damage-inducible, alpha (GADD45A), transcript variant 1, mRNA.; growth arrest and DNA-damage-inducible, alpha [gene_biotype:protein_coding transcript_biotype:protein_…	Coding
TC07001182.hg.1	1.45	0.001283	0.15049	MACC1	chr7	-	20174279	20257027	NM_182762; ENST00000332878; ENST00000400331; ENST00000471019; BC137090; OTTHUMT00000250202; OTTHUMT00000326634; OTTHUMT00000326635; OTTHUMT00000326636; uc003sus.4; uc010kug.3; OTTHUMT00000326624	Homo sapiens metastasis associated in colon cancer 1 (MACC1), mRNA.; metastasis associated in colon cancer 1 [gene_biotype:protein_coding transcript_biotype:protein_coding]; metastasis associated in colon cancer 1 [gene_biotype:protein_coding transcript_biotype:processed_transcript]; Homo sapiens metastasis associated in colon cancer 1, mRNA (cDNA clone MGC:168710 IMAGE:9021087), complete cds.; m…	Coding
TC05003301.hg.1	1.45	0.001519	0.155165		chr5	-	149372686	149380171	NR_038363	accn=NR_038363 class=lncRNA name= ref=RefGeneNoncode transcriptId=NR_038363 cpcScore=4.7923700 cnci=-0.2531944	NonCoding
TC02004142.hg.1	1.45	0.003004	0.186164		chr2	-	28967211	28971829	linc_luo_1471	accn=NULL class=lincRNA name=Human lincRNA ref=Scripture Reconstruction LincRNAs By Luo transcriptId=linc_luo_1471 cpcScore=-1.2970100 cnci=-0.2663757	NonCoding
TC09000341.hg.1	1.45	0.003096	0.187494		chr9	+	77472591	77472697	ENST00000516949	RNA, U6 small nuclear 445, pseudogene [gene_biotype:snRNA transcript_biotype:snRNA]	Coding
TC01005864.hg.1	1.45	0.003432	0.193719		chr1	-	156611458	156614679	BC010117	accn=BC010117 class=mRNAlike lncRNA name=Human lncRNA ref=JounralRNA transcriptId=681 cpcScore=-0.6074120 cnci=-0.2311403	NonCoding
TC06001384.hg.1	1.45	0.003894	0.201299		chr6	-	27077569	27077759	ENST00000410868	RNA, U2 small nuclear 62, pseudogene [gene_biotype:snRNA transcript_biotype:snRNA]	Coding
TC11001160.hg.1	1.45	0.004274	0.204245		chr11	+	125519641	125519782	ENST00000516446	RNA, U2 small nuclear 35, pseudogene [gene_biotype:snRNA transcript_biotype:snRNA]	Coding
TC07002231.hg.1	1.45	0.004635	0.211182		chr7	+	30409666	30412408	uc003tau.2	accn=NULL class=lncRNA name= ref=UCSCGeneNoncode transcriptId=uc003tau.2 cpcScore=2.4796400 cnci=-0.3794796	NonCoding
TC14002068.hg.1	1.45	0.005507	0.220567	ADAM20P1	chr14	-	70935596	70950473	NR_037933	accn=NR_037933 class=lncRNA name= ref=RefGeneNoncode transcriptId=NR_037933 cpcScore=4.5807200 cnci=-0.3281244	NonCoding
TC06000518.hg.1	1.45	0.00725	0.239326		chr6	+	35619595	35619722	ENST00000391277	Small nucleolar RNA SNORA40 [gene_biotype:snoRNA transcript_biotype:snoRNA]	Coding
TC05003326.hg.1	1.45	0.007326	0.239666		chr5	-	158470618	158472793	AK130315	accn=AK130315 class=mRNAlike lncRNA name=Human lncRNA ref=JounralRNA transcriptId=3173 cpcScore=-1.1423500 cnci=-0.4467036	NonCoding
TC02003153.hg.1	1.45	0.008445	0.250665		chr2	+	34462359	34713911	OTTHUMT00000325415	putative novel transcript[gene_biotype:lincRNA transcript_biotype:lincRNA]	NonCoding
TC05000571.hg.1	1.45	0.008669	0.252448		chr5	+	120658245	120661532	ENST00000433406; OTTHUMT00000371113	havana:known chromosome:GRCh38:5:121322550:121326098:1 gene:ENSG00000229855 gene_biotype:lincRNA transcript_biotype:lincRNA; novel transcript[gene_biotype:lincRNA transcript_biotype:lincRNA]	Coding
TC04002004.hg.1	1.45	0.010102	0.268358		chr4	+	43765515	43768276	TCONS_00008060	accn=NULL class=lncRNA name=Human lincRNA ref=BodyMapLinc transcriptId=TCONS_00008060 cpcScore=-0.9270110 cnci=-0.3516482	NonCoding
TC01001464.hg.1	1.45	0.018824	0.323881	MIR1255B2	chr1	+	167967898	167967964	ENST00000408618	microRNA 1255b-2 [gene_biotype:miRNA transcript_biotype:miRNA]	Coding
TC14001113.hg.1	1.45	0.021845	0.340631		chr14	-	50508361	50519629	ENST00000556019	havana:known chromosome:GRCh38:14:50041643:50089175:-1 gene:ENSG00000273307 gene_biotype:lincRNA transcript_biotype:lincRNA	Coding
TC03000234.hg.1	1.45	0.023967	0.352673		chr3	+	44159798	44163857	DQ592230; uc003cmy.1	accn=DQ592230 class=piRNA name=piR-59342 ref=NONCODE v2.0 transcriptId=NULL cpcScore=-1.5512900 cnci=-1.0000000; Homo sapiens piRNA piR-59342, complete sequence.; Homo sapiens cDNA FLJ42786 fis, clone BRAWH3006761.	Coding
TC06002101.hg.1	1.45	0.024215	0.354191		chr6	-	130068881	130068964	uc021zff.1	Rfam model RF01061 hit found at contig region Z97352.1/16236-16319	Coding
TC05000241.hg.1	1.45	0.02493	0.357655		chr5	+	55421498	55421597	ENST00000517223; uc021xyr.1	RNA, U6 small nuclear 299, pseudogene [gene_biotype:snRNA transcript_biotype:snRNA]; Rfam model RF00026 hit found at contig region AC016585.8/7710-7611	Coding
TC07000964.hg.1	1.45	0.025297	0.359025	MIR548F3	chr7	+	147592371	147797648	NR_031644; uc022aot.1	Homo sapiens microRNA 548f-3 (MIR548F3), microRNA.; accn=NR_031644 class=lncRNA name= ref=RefGeneNoncode transcriptId=NR_031644 cpcScore=-1.2708100 cnci=-1.0000000	Coding
TC01002379.hg.1	1.45	0.025728	0.360969		chr1	-	26143240	26146263	ENST00000453649; OTTHUMT00000019317; OTTHUMT00000019318	havana:known chromosome:GRCh38:1:25816750:25819743:-1 gene:ENSG00000228172 gene_biotype:antisense transcript_biotype:antisense; novel transcript[gene_biotype:antisense transcript_biotype:antisense]	Coding
TC15000054.hg.1	1.45	0.031225	0.383518	SNORD116-8	chr15	+	25315578	25315674	NR_003323; ENST00000384365; uc001yxr.3; uc001yxr.2	Homo sapiens small nucleolar RNA, C/D box 116-8 (SNORD116-8), small nucleolar RNA.; small nucleolar RNA, C/D box 116-8 [gene_biotype:snoRNA transcript_biotype:snoRNA]; accn=NR_003323 class=lncRNA name= ref=RefGeneNoncode transcriptId=NR_003323 cpcScore=-0.8898310 cnci=-0.1977009; accn=NULL class=lncRNA name= ref=UCSCGeneNoncode transcriptId=uc001yxr.2 cpcScore=-0.8877770 cnci=-0.1988395	Coding
TC05002184.hg.1	1.45	0.039318	0.414565		chr5	+	1614371	1625423	TCONS_l2_00022139-XLOC_l2_011439	linc-NDUFS6-1 chr5:+:1614370-1625423	NonCoding
TC03002956.hg.1	1.45	0.041991	0.423154		chr3	-	69066555	69068522	BX647714	accn=BX647714 class=mRNAlike lncRNA name=Human lncRNA ref=JounralRNA transcriptId=1822 cpcScore=-1.0797900 cnci=-0.3266933	NonCoding
TC09000926.hg.1	1.45	0.042711	0.426029	RNU6-14P	chr9	-	15776179	15776284	ENST00000384630	RNA, U6 small nuclear 14, pseudogene [gene_biotype:snRNA transcript_biotype:snRNA]	Coding
TC02004890.hg.1	1.45	0.043761	0.428732		chr2	-	240176886	240178428	AK129774	accn=AK129774 class=mRNAlike lncRNA name=Human lncRNA ref=JounralRNA transcriptId=1628 cpcScore=-0.8905650 cnci=-0.3368336	NonCoding
TC15001985.hg.1	1.45	0.045479	0.433579		chr15	-	99936818	99941520	ENST00000559569	havana:known chromosome:GRCh38:15:99396613:99401315:-1 gene:ENSG00000259760 gene_biotype:antisense transcript_biotype:antisense	Coding
TC12000680.hg.1	1.45	0.045881	0.435028		chr12	+	83401855	83401945	ENST00000390740	ncrna:novel chromosome:GRCh38:1:177552870:177552960:1 gene:ENSG00000266393 gene_biotype:miRNA transcript_biotype:miRNA	Coding
TC04000003.hg.1	1.45	0.045888	0.435028		chr4	+	130242	130349	ENST00000390127	ncrna:novel chromosome:GRCh38:4:136461:136568:1 gene:ENSG00000211553 gene_biotype:miRNA transcript_biotype:miRNA	Coding
TC10000932.hg.1	1.44	0.000135	0.08505		chr10	+	131910186	131919006	ENST00000502243	[retired] ncrna:lincRNA chromosome:GRCh37:10:131910186:131919006:1 gene:ENSG00000244919	Coding
TC01002832.hg.1	1.44	0.000926	0.141256	COL24A1	chr1	-	86194916	86622626	NM_152890; ENST00000370571; ENST00000485434; AB209686; AK308953; BC113654; BC116180; BC143715; BC143717; BC143718; OTTHUMT00000029333; OTTHUMT00000029334; OTTHUMT00000029335; OTTHUMT00000315891; OTTHUMT00000315892; uc001dli.3; uc001dlj.3; uc001dlk.3; uc009wcq.3; uc010osd.2; uc010ose.2; uc010osf.2; ENST00000436319	Homo sapiens collagen, type XXIV, alpha 1 (COL24A1), mRNA.; collagen, type XXIV, alpha 1 [gene_biotype:protein_coding transcript_biotype:protein_coding]; collagen, type XXIV, alpha 1 [gene_biotype:protein_coding transcript_biotype:processed_transcript]; Homo sapiens mRNA for collagen, type XXIV, alpha 1 variant protein.; Homo sapiens cDNA, FLJ98994.; Homo sapiens collagen, type XXIV, alpha 1, mRN…	Coding
TC12000891.hg.1	1.44	0.001056	0.144971	PLBD2	chr12	+	113796371	113827458	NM_001159727; NM_173542; ENST00000280800; ENST00000545182; ENST00000547163; BC030618; uc001tve.2; uc001tvf.2	Homo sapiens phospholipase B domain containing 2 (PLBD2), transcript variant 2, mRNA.; Homo sapiens phospholipase B domain containing 2 (PLBD2), transcript variant 1, mRNA.; phospholipase B domain containing 2 [gene_biotype:protein_coding transcript_biotype:protein_coding]; phospholipase B domain containing 2 [gene_biotype:protein_coding transcript_biotype:processed_transcript]; Homo sapiens phos…	Coding
TC01001839.hg.1	1.44	0.00173	0.158586	LOC101926980; RP11-504P24.4	chr1	+	224183659	224197818	AK124970; OTTHUMT00000091227; uc001hog.1	Homo sapiens cDNA FLJ42980 fis, clone BRTHA2006735.; [retired]cdna:all chromosome:VEGA52:1:224183659:224197405:1 Gene:OTTHUMG00000037473; accn=NULL class=lncRNA name= ref=UCSCGeneNoncode transcriptId=uc001hog.1 cpcScore=0.5790050 cnci=-0.3720425	Coding
TC01003796.hg.1	1.44	0.001814	0.161825	SLC30A1	chr1	-	211744910	211752099	NM_021194; ENST00000367001; BC121015; OTTHUMT00000104738; uc001hio.1	Homo sapiens solute carrier family 30 (zinc transporter), member 1 (SLC30A1), mRNA.; solute carrier family 30 (zinc transporter), member 1 [gene_biotype:protein_coding transcript_biotype:protein_coding]; Homo sapiens solute carrier family 30 (zinc transporter), member 1, mRNA (cDNA clone MGC:149645 IMAGE:40117054), complete cds.; solute carrier family 30 (zinc transporter), member 1[gene_biotype:…	Coding
TC01004978.hg.1	1.44	0.002135	0.169374		chr1	+	206968656	206973152	OTTHUMT00000088025	novel transcript[gene_biotype:lincRNA transcript_biotype:lincRNA]	NonCoding
TC01000351.hg.1	1.44	0.00214	0.169374		chr1	+	27145537	27392034	BC016143; uc021ojq.1	Homo sapiens, clone IMAGE:3909731, mRNA.; Homo sapiens, clone IMAGE:3910197, mRNA.	Coding
TC18000213.hg.1	1.44	0.003168	0.188952	PMAIP1	chr18	+	57567180	57571538	NM_021127; ENST00000269518; ENST00000316660; BC013120; BC032663; OTTHUMT00000256137; OTTHUMT00000256138; uc002lic.2; uc002lid.2	Homo sapiens phorbol-12-myristate-13-acetate-induced protein 1 (PMAIP1), mRNA.; phorbol-12-myristate-13-acetate-induced protein 1 [gene_biotype:protein_coding transcript_biotype:protein_coding]; Homo sapiens phorbol-12-myristate-13-acetate-induced protein 1, mRNA (cDNA clone MGC:9202 IMAGE:3858958), complete cds.; Homo sapiens phorbol-12-myristate-13-acetate-induced protein 1, mRNA (cDNA clone MG…	Coding
TC01003859.hg.1	1.44	0.004783	0.212328		chr1	-	222648537	222648596	DQ575983; uc001hnd.2; uc001hnd.3	accn=DQ575983 class=piRNA name=piR-44095 ref=NONCODE v2.0 transcriptId=NULL cpcScore=-1.3135600 cnci=-0.4410960; Homo sapiens piRNA piR-44095, complete sequence.; accn=NULL class=lncRNA name= ref=UCSCGeneNoncode transcriptId=uc001hnd.2 cpcScore=-1.2774400 cnci=-0.1952544	Coding
TC07000290.hg.1	1.44	0.004783	0.212328		chr7	+	45848988	45849047	DQ599799; uc003tnm.2; uc003tnm.3	accn=DQ599799 class=piRNA name=piR-37865 ref=NONCODE v2.0 transcriptId=NULL cpcScore=-1.3368900 cnci=-1.0000000; Homo sapiens piRNA piR-37865, complete sequence.; accn=NULL class=lncRNA name= ref=UCSCGeneNoncode transcriptId=uc003tnm.2 cpcScore=-1.2774400 cnci=-0.1962602; Homo sapiens piRNA piR-44095, complete sequence.	Coding
TC07000368.hg.1	1.44	0.004783	0.212328		chr7	+	63207694	63207753	DQ599799; uc022aev.1	accn=DQ599799 class=piRNA name=piR-37865 ref=NONCODE v2.0 transcriptId=NULL cpcScore=-1.3368900 cnci=-1.0000000; Homo sapiens piRNA piR-37865, complete sequence.; Homo sapiens piRNA piR-44095, complete sequence.	Coding
TC09001804.hg.1	1.44	0.004894	0.214117		chr9	+	3637335	3638338	OTTHUMT00000051552	putative novel transcript[gene_biotype:lincRNA transcript_biotype:lincRNA]	NonCoding
TC04001378.hg.1	1.44	0.005194	0.216867	RNU6-33P	chr4	-	89605999	89606105	ENST00000384793	RNA, U6 small nuclear 33, pseudogene [gene_biotype:snRNA transcript_biotype:snRNA]	Coding
TC21000284.hg.1	1.44	0.005925	0.225205	HSPA13	chr21	-	15743436	15755805	NM_006948; ENST00000285667; ENST00000478035; AK299004; BC036370; OTTHUMT00000157815; OTTHUMT00000157816; uc002yjt.3; uc011abx.2; ENST00000544452	Homo sapiens heat shock protein 70kDa family, member 13 (HSPA13), mRNA.; heat shock protein 70kDa family, member 13 [gene_biotype:protein_coding transcript_biotype:protein_coding]; heat shock protein 70kDa family, member 13 [gene_biotype:protein_coding transcript_biotype:processed_transcript]; Homo sapiens cDNA FLJ54131 complete cds, highly similar to Stress 70 protein chaperone microsome-associa…	Coding
TC13001526.hg.1	1.44	0.007206	0.238754		chr13	-	56110016	56232680	linc_luo_142	accn=NULL class=lincRNA name=Human lincRNA ref=Scripture Reconstruction LincRNAs By Luo transcriptId=linc_luo_142 cpcScore=-1.3063300 cnci=-0.2426910	NonCoding
TC03002010.hg.1	1.44	0.007915	0.244757		chr3	-	172514219	172514348	ENST00000364588	RNA, U4 small nuclear 4, pseudogene [gene_biotype:snRNA transcript_biotype:snRNA]	Coding
TC14001316.hg.1	1.44	0.009852	0.26629	ACYP1	chr14	-	75519924	75536186	NM_001107; NM_203488; ENST00000238618; ENST00000357971; ENST00000553302; ENST00000555135; ENST00000555463; ENST00000555694; BC035568; uc001xrf.3; uc001xrg.3	Homo sapiens acylphosphatase 1, erythrocyte (common) type (ACYP1), transcript variant 1, mRNA.; Homo sapiens acylphosphatase 1, erythrocyte (common) type (ACYP1), transcript variant 2, mRNA.; acylphosphatase 1, erythrocyte (common) type [gene_biotype:protein_coding transcript_biotype:protein_coding]; Homo sapiens acylphosphatase 1, erythrocyte (common) type, mRNA (cDNA clone MGC:40337 IMAGE:53922…	Coding
TC14001777.hg.1	1.44	0.010069	0.267867		chr14	+	76662781	76665885	uc001xsm.2	accn=NULL class=lncRNA name= ref=UCSCGeneNoncode transcriptId=uc001xsm.2 cpcScore=-0.9764730 cnci=-0.4064650	NonCoding
TC07003012.hg.1	1.44	0.010564	0.270902	SPDYE7P	chr7	-	72333318	72339655	uc010lal.1; TCONS_l2_00026686-XLOC_l2_013888	accn=NULL class=lncRNA name= ref=UCSCGeneNoncode transcriptId=uc010lal.1 cpcScore=1.1334400 cnci=-0.1965963; linc-TYW1B chr7:-:72334659-72338274	NonCoding
TC14000537.hg.1	1.44	0.011224	0.275569		chr14	+	89286641	89286776	ENST00000363783	RNA, U4 small nuclear 92, pseudogene [gene_biotype:snRNA transcript_biotype:snRNA]	Coding
TC13000340.hg.1	1.44	0.01134	0.276671	MBNL2	chr13	+	97873688	98046374	NM_144778; NM_207304; ENST00000343600; ENST00000345429; ENST00000376673; ENST00000397601; AF061261; AF339832; AK304699; BC104038; BC104039; BC104040; OTTHUMT00000045525; OTTHUMT00000045526; OTTHUMT00000045527; OTTHUMT00000276558; uc001vnc.3; uc010tij.2; ENST00000376679; ENST00000445661; uc001vmz.3; uc001vna.3; uc001vnb.3; uc010aft.3	Homo sapiens muscleblind-like splicing regulator 2 (MBNL2), transcript variant 1, mRNA.; Homo sapiens muscleblind-like splicing regulator 2 (MBNL2), transcript variant 3, mRNA.; muscleblind-like splicing regulator 2 [gene_biotype:protein_coding transcript_biotype:protein_coding]; Homo sapiens zinc finger protein (MBLL) mRNA, complete cds.; Homo sapiens clone IMAGE:713177, mRNA sequence.; Homo sap…	Coding
TC12001964.hg.1	1.44	0.0116	0.277252		chr12	-	110934157	110934226	ENST00000365465; uc021rdv.1	Small nucleolar RNA SNORD50 [gene_biotype:snoRNA transcript_biotype:snoRNA]; Rfam model RF00278 hit found at contig region AC002350.1/119384-119453	Coding
TC14001284.hg.1	1.44	0.012092	0.280402		chr14	-	73650023	73650578	BC016143; uc010ttv.2	Homo sapiens, clone IMAGE:3909731, mRNA.; Homo sapiens, clone IMAGE:3910197, mRNA.	Coding
TC01001138.hg.1	1.44	0.012606	0.285424	LOC100996740	chr1	+	147930936	148176281	BC150590	Homo sapiens cDNA clone MGC:183500 IMAGE:9056960, complete cds.	Coding
TC16001920.hg.1	1.44	0.015414	0.304607		chr16	-	65261690	65310258	linc_luo_168	accn=NULL class=lincRNA name=Human lincRNA ref=Scripture Reconstruction LincRNAs By Luo transcriptId=linc_luo_168 cpcScore=-1.3471600 cnci=-0.3408175	NonCoding
TC09002374.hg.1	1.44	0.017719	0.318092		chr9	-	1917165	1930573	linc_luo_1672	accn=NULL class=lincRNA name=Human lincRNA ref=Scripture Reconstruction LincRNAs By Luo transcriptId=linc_luo_1672 cpcScore=-1.6589000 cnci=-0.3588181	NonCoding
TC02002742.hg.1	1.44	0.018461	0.321781	LOC100130451	chr2	-	214141276	214148929	NM_001242575; uc021vwb.1; ENST00000360083; OTTHUMT00000337357	Homo sapiens uncharacterized LOC100130451 (LOC100130451), mRNA.; ensembl_havana_transcript:known chromosome:GRCh38:2:213276552:213284205:-1 gene:ENSG00000196096 gene_biotype:lincRNA transcript_biotype:lincRNA; novel transcript (LOC100130451)[gene_biotype:lincRNA transcript_biotype:lincRNA]	Coding
TC03002737.hg.1	1.44	0.018738	0.323533	LINC00884	chr3	+	194207869	194209274	NR_033929	accn=NR_033929 class=lncRNA name= ref=RefGeneNoncode transcriptId=NR_033929 cpcScore=-1.1599000 cnci=-0.1248882	NonCoding
TC11000172.hg.1	1.44	0.019806	0.329323	SNORA23	chr11	+	9450313	9450501	NR_002962; ENST00000365128; uc001mhp.1	Homo sapiens small nucleolar RNA, H/ACA box 23 (SNORA23), small nucleolar RNA.; small nucleolar RNA, H/ACA box 23 [gene_biotype:snoRNA transcript_biotype:snoRNA]; accn=NR_002962 class=lncRNA name= ref=RefGeneNoncode transcriptId=NR_002962 cpcScore=-1.3931800 cnci=-0.1756455; accn=NULL class=lncRNA name= ref=UCSCGeneNoncode transcriptId=uc001mhp.1 cpcScore=-1.3931800 cnci=-0.1778750	Coding
TC01000388.hg.1	1.44	0.020093	0.33032	RNU11	chr1	+	28975112	28975246	NR_004407; ENST00000387069; uc009vtj.1	Homo sapiens RNA, U11 small nuclear (RNU11), small nuclear RNA.; RNA, U11 small nuclear [gene_biotype:snRNA transcript_biotype:snRNA]; accn=NR_004407 class=lncRNA name= ref=RefGeneNoncode transcriptId=NR_004407 cpcScore=-1.1646600 cnci=-1.0000000; accn=NULL class=lncRNA name= ref=UCSCGeneNoncode transcriptId=uc009vtj.1 cpcScore=-1.1646600 cnci=-1.0000000	Coding
TC10001942.hg.1	1.44	0.020146	0.330916		chr10	+	25980710	26011580	OTTHUMT00000047252	accn=NULL class=mRNAlike lncRNA name=vega lncRNA ref=GENCODE transcriptId=OTTHUMT00000047252 cpcScore=-1.1365300 cnci=-0.1967077	NonCoding
TC01000538.hg.1	1.44	0.020738	0.334711		chr1	+	43457109	43457215	ENST00000384526	RNA, U6 small nuclear 880, pseudogene [gene_biotype:snRNA transcript_biotype:snRNA]	Coding
TC09002021.hg.1	1.44	0.022654	0.344543	GCNT1	chr9	+	79056582	79117213	AY196293	accn=AY196293 class=mRNAlike lncRNA name=Human lncRNA ref=JounralRNA transcriptId=4175 cpcScore=-1.1631000 cnci=-0.3315279	NonCoding
TC12003038.hg.1	1.44	0.024282	0.35426		chr12	-	100447869	100448304	AL365517	accn=AL365517 class=mRNAlike lncRNA name=Human lncRNA ref=JounralRNA transcriptId=4479 cpcScore=-1.3719500 cnci=-0.3524983	NonCoding
TC01006209.hg.1	1.44	0.024644	0.356192		chr1	-	234805269	234831900	AK127758; TCONS_00000764-XLOC_001262	accn=AK127758 class=mRNAlike lncRNA name=Human lncRNA ref=JounralRNA transcriptId=976 cpcScore=-1.2193400 cnci=-0.3121581; linc-IRF2BP2-5 chr1:-:234805268-234831900	NonCoding
TC20000663.hg.1	1.44	0.026213	0.362252		chr20	-	18150549	18150633	ENST00000515904	ncrna:novel chromosome:GRCh38:20:18169905:18169989:-1 gene:ENSG00000251713 gene_biotype:miRNA transcript_biotype:miRNA	Coding
TC15001280.hg.1	1.44	0.027919	0.3703		chr15	-	43929830	43929936	ENST00000384264	RNA, U6 small nuclear 610, pseudogene [gene_biotype:snRNA transcript_biotype:snRNA]	Coding
TC15001283.hg.1	1.44	0.027919	0.3703		chr15	-	44026377	44026483	ENST00000383862	RNA, U6 small nuclear 354, pseudogene [gene_biotype:snRNA transcript_biotype:snRNA]	Coding
TC16001204.hg.1	1.44	0.030536	0.38045		chr16	-	68089682	68089787	ENST00000408862; uc021tkc.1	ncrna:novel chromosome:GRCh38:16:68055779:68055884:-1 gene:ENSG00000221789 gene_biotype:miRNA transcript_biotype:miRNA; Rfam model RF01061 hit found at contig region AC130462.3/47350-47266	Coding
TC01003670.hg.1	1.44	0.031692	0.386046	MIR181A1HG	chr1	-	198776622	198906558	NR_040073; OTTHUMT00000087434; OTTHUMT00000087435; OTTHUMT00000087436; uc021pgz.1; ENST00000412162	Homo sapiens MIR181A1 host gene (MIR181A1HG), long non-coding RNA.; accn=NR_040073 class=lncRNA name= ref=RefGeneNoncode transcriptId=NR_040073 cpcScore=-0.2080620 cnci=-0.2489858; MIR181A1 host gene (non-protein coding)[gene_biotype:lincRNA transcript_biotype:lincRNA]; Homo sapiens MIR181A1 host gene (non-protein coding) (MIR181A1HG), non-coding RNA.; MIR181A1 host gene [gene_biotype:lincRNA tra…	Coding
TC08001692.hg.1	1.44	0.031892	0.386854		chr8	-	142262385	142263391	ENST00000517658; OTTHUMT00000378943	havana:known chromosome:GRCh38:8:141252286:141253292:-1 gene:ENSG00000253307 gene_biotype:antisense transcript_biotype:antisense; novel transcript[gene_biotype:antisense transcript_biotype:antisense]	Coding
TC06003855.hg.1	1.44	0.032458	0.389453	VNN2	chr6	-	133065009	133079033	D89974; NR_034173; NR_034174	accn=D89974 class=mRNAlike lncRNA name=Human lncRNA ref=JounralRNA transcriptId=5430 cpcScore=7.9887300 cnci=-0.2591370; accn=NR_034173 class=lncRNA name= ref=RefGeneNoncode transcriptId=NR_034173 cpcScore=6.5021600 cnci=-0.2174040; accn=NR_034174 class=lncRNA name= ref=RefGeneNoncode transcriptId=NR_034174 cpcScore=4.7194000 cnci=-0.2458456	NonCoding
TC10000303.hg.1	1.44	0.033775	0.393944		chr10	+	47186203	47192185	ENST00000434533; OTTHUMT00000047850	havana:known chromosome:GRCh38:10:47496212:47502195:1 gene:ENSG00000224919 gene_biotype:antisense transcript_biotype:antisense; novel transcript[gene_biotype:antisense transcript_biotype:antisense]	Coding
TC15002611.hg.1	1.44	0.034597	0.395613		chr15	-	72628859	72634793	linc_luo_859	accn=NULL class=lincRNA name=Human lincRNA ref=Scripture Reconstruction LincRNAs By Luo transcriptId=linc_luo_859 cpcScore=-1.3674000 cnci=-0.3383335	NonCoding
TC06003878.hg.1	1.44	0.035434	0.398999		chr6	-	138093000	138101813	OTTHUMT00000042410	putative novel transcript[gene_biotype:lincRNA transcript_biotype:lincRNA]	NonCoding
TC07002818.hg.1	1.44	0.039216	0.41417	MACC1	chr7	-	20179588	20180103	AF086401	accn=AF086401 class=mRNAlike lncRNA name=Human lncRNA ref=JounralRNA transcriptId=3666 cpcScore=-1.1586100 cnci=-0.3364278	NonCoding
TC16001476.hg.1	1.44	0.040827	0.419254	SNX29P2	chr16	+	29223380	29225458	AK097316	accn=AK097316 class=mRNAlike lncRNA name=Human lncRNA ref=JounralRNA transcriptId=4962 cpcScore=-1.1361100 cnci=-0.2103694	NonCoding
TC17001828.hg.1	1.44	0.042544	0.425658	MIR4524A	chr17	-	67095705	67095773	NR_039750; uc021ucg.1	Homo sapiens microRNA 4524a (MIR4524A), microRNA.; accn=NR_039750 class=lncRNA name= ref=RefGeneNoncode transcriptId=NR_039750 cpcScore=-1.3058900 cnci=-0.2243903	Coding
TC19001403.hg.1	1.44	0.04385	0.429079		chr19	-	35213329	35213429	ENST00000408188	ncrna:miRNA chromosome:GRCh37:19:35213329:35213429:-1 gene:ENSG00000221115 gene_biotype:miRNA transcript_biotype:miRNA	Coding
TC08000730.hg.1	1.44	0.046209	0.435163		chr8	+	126052926	126057231	ENST00000519140; OTTHUMT00000381376	KIAA0196 antisense RNA 1 [gene_biotype:antisense transcript_biotype:antisense]; novel transcript[gene_biotype:antisense transcript_biotype:antisense]	Coding
TC05000252.hg.1	1.44	0.048617	0.442478		chr5	+	57454732	57454828	uc021xyw.1	Rfam model RF00998 hit found at contig region AC008786.6/108906-108810	Coding
TC06002412.hg.1	1.43	3.6e-05	0.063191		chr6	+	2336693	2342363	TCONS_00029939; uc011emf.1	accn=NULL class=lncRNA name=Human lincRNA ref=BodyMapLinc transcriptId=TCONS_00029939 cpcScore=5.0316600 cnci=-0.3559811; accn=NULL class=lncRNA name= ref=UCSCGeneNoncode transcriptId=uc011emf.1 cpcScore=1.5159100 cnci=-0.3043202	NonCoding
TC16000936.hg.1	1.43	0.000107	0.07886	LOC100190986	chr16	-	21443345	21445776	NR_024456; uc002diy.4; uc002diy.3	Homo sapiens uncharacterized LOC100190986 (LOC100190986), long non-coding RNA.; Homo sapiens uncharacterized LOC100190986 (LOC100190986), non-coding RNA.; accn=NULL class=lncRNA name= ref=UCSCGeneNoncode transcriptId=uc002diy.3 cpcScore=0.2025040 cnci=-0.2382172	Coding
TC16000426.hg.1	1.43	0.000369	0.107359	GPT2	chr16	+	46918290	46965201	NM_001142466; NM_133443; ENST00000340124; ENST00000440783; AL833351; BC062555; OTTHUMT00000255741; uc002eel.3; uc002eem.3; uc002een.3	Homo sapiens glutamic pyruvate transaminase (alanine aminotransferase) 2 (GPT2), transcript variant 2, mRNA.; Homo sapiens glutamic pyruvate transaminase (alanine aminotransferase) 2 (GPT2), transcript variant 1, mRNA.; glutamic pyruvate transaminase (alanine aminotransferase) 2 [gene_biotype:protein_coding transcript_biotype:protein_coding]; Homo sapiens mRNA; cDNA DKFZp686D1635 (from clone DKFZ…	Coding
TC08001353.hg.1	1.43	0.000481	0.110819		chr8	-	80712368	80712430	ENST00000458851; uc022awl.1	RNA, U7 small nuclear 85 pseudogene [gene_biotype:snRNA transcript_biotype:snRNA]; Rfam model RF00066 hit found at contig region AC016240.23/18818-18880	Coding
TC06001828.hg.1	1.43	0.00065	0.125912	DST	chr6	-	56322785	56819426	NM_001723; NM_015548; ENST00000244364; ENST00000312431; ENST00000340834; ENST00000361203; ENST00000370754; ENST00000370765; ENST00000370788; ENST00000421834; ENST00000518935; AF400227; AK023487; AK025142; AK056797; AK294830; AK295864; AK299898; BC004912; BC016991; BC065536; OTTHUMT00000041018; OTTHUMT00000041019; OTTHUMT00000041020; OTTHUMT00000041021; OTTHUMT00000041022; OTTHUMT00000041023; OTTH…	Homo sapiens dystonin (DST), transcript variant 1e, mRNA.; Homo sapiens dystonin (DST), transcript variant 1eA, mRNA.; dystonin [gene_biotype:protein_coding transcript_biotype:protein_coding]; dystonin [gene_biotype:protein_coding transcript_biotype:processed_transcript]; Homo sapiens bullous pemphigoid antigen 1 eB (BPAG1) mRNA, partial cds.; Homo sapiens cDNA FLJ13425 fis, clone PLACE1002342, h…	Coding
TC07000198.hg.1	1.43	0.000881	0.138506	GARS	chr7	+	30634181	30673649	NM_002047; ENST00000389266; BC007722; BC007755; OTTHUMT00000327735; OTTHUMT00000327736; OTTHUMT00000327737; OTTHUMT00000327738; OTTHUMT00000327739; OTTHUMT00000327740; OTTHUMT00000327741; OTTHUMT00000327742; OTTHUMT00000327743; uc003tbm.3	Homo sapiens glycyl-tRNA synthetase (GARS), transcript variant 1, mRNA.; glycyl-tRNA synthetase [gene_biotype:protein_coding transcript_biotype:protein_coding]; Homo sapiens glycyl-tRNA synthetase, mRNA (cDNA clone MGC:12625 IMAGE:4299853), complete cds.; Homo sapiens glycyl-tRNA synthetase, mRNA (cDNA clone MGC:13304 IMAGE:4109682), complete cds.; glycyl-tRNA synthetase[gene_biotype:protein_codi…	Coding
TC09002690.hg.1	1.43	0.001468	0.154384		chr9	-	99967253	99979711	TCONS_l2_00029513-XLOC_l2_015306; TCONS_l2_00029514-XLOC_l2_015306	linc-ZNF322B-1 chr9:-:99967252-99973962; linc-ZNF322B-1 chr9:-:99973437-99979711	NonCoding
TC17000085.hg.1	1.43	0.001669	0.156283	ACADVL	chr17	+	7120444	7128587	NM_000018; NM_001033859; ENST00000322910; ENST00000350303; ENST00000356839; ENST00000542255; ENST00000543245; AK056083; AK293549; AK302653; BC000399; BC012912; BC020218; OTTHUMT00000220001; uc002gev.3; uc002gew.3; uc002gex.3; uc010vtp.2; uc010vtq.1	Homo sapiens acyl-CoA dehydrogenase, very long chain (ACADVL), transcript variant 1, mRNA.; Homo sapiens acyl-CoA dehydrogenase, very long chain (ACADVL), transcript variant 2, mRNA.; acyl-CoA dehydrogenase, very long chain [gene_biotype:protein_coding transcript_biotype:nonsense_mediated_decay]; acyl-CoA dehydrogenase, very long chain [gene_biotype:protein_coding transcript_biotype:protein_codin…	Coding
TC06001220.hg.1	1.43	0.002042	0.169374	SERPINB9	chr6	-	2887500	2903545	NM_004155; ENST00000380698; BC002538; BX640606; OTTHUMT00000039656; uc003muh.3; AY927513; uc003muf.3; uc003mug.3	Homo sapiens serpin peptidase inhibitor, clade B (ovalbumin), member 9 (SERPINB9), mRNA.; serpin peptidase inhibitor, clade B (ovalbumin), member 9 [gene_biotype:protein_coding transcript_biotype:protein_coding]; Homo sapiens serpin peptidase inhibitor, clade B (ovalbumin), member 9, mRNA (cDNA clone MGC:2131 IMAGE:3140427), complete cds.; Homo sapiens mRNA; cDNA DKFZp686O07189 (from clone DKFZp6…	Coding
TC15002546.hg.1	1.43	0.002176	0.169374	DYX1C1-CCPG1	chr15	-	55647421	55790782	NR_037923	accn=NR_037923 class=lncRNA name= ref=RefGeneNoncode transcriptId=NR_037923 cpcScore=15.5309000 cnci=-0.3806068	NonCoding
TC09002152.hg.1	1.43	0.002237	0.170546		chr9	+	107536633	107540044	uc004bck.3	accn=NULL class=lncRNA name= ref=UCSCGeneNoncode transcriptId=uc004bck.3 cpcScore=2.4435500 cnci=-0.3180354	NonCoding
TC08001432.hg.1	1.43	0.002491	0.177236	GEM	chr8	-	95261481	95274578	NM_005261; NM_181702; ENST00000297596; ENST00000396194; BC022010; OTTHUMT00000378565; OTTHUMT00000378566; OTTHUMT00000378567; OTTHUMT00000378568; OTTHUMT00000378569; uc003ygi.3; uc003ygj.3	Homo sapiens GTP binding protein overexpressed in skeletal muscle (GEM), transcript variant 1, mRNA.; Homo sapiens GTP binding protein overexpressed in skeletal muscle (GEM), transcript variant 2, mRNA.; GTP binding protein overexpressed in skeletal muscle [gene_biotype:protein_coding transcript_biotype:protein_coding]; Homo sapiens GTP binding protein overexpressed in skeletal muscle, mRNA (cDNA…	Coding
TC10002131.hg.1	1.43	0.003358	0.193113		chr10	+	75489780	75497828	linc_luo_2024	accn=NULL class=lincRNA name=Human lincRNA ref=Scripture Reconstruction LincRNAs By Luo transcriptId=linc_luo_2024 cpcScore=-1.3083200 cnci=-0.2799120	NonCoding
TC02003166.hg.1	1.43	0.004101	0.202696		chr2	+	37827040	37839573	TCONS_00003638; TCONS_00003639; TCONS_00003640	accn=NULL class=lncRNA name=Human lincRNA ref=BodyMapLinc transcriptId=TCONS_00003638 cpcScore=-1.1732200 cnci=-0.2407502; accn=NULL class=lncRNA name=Human lincRNA ref=BodyMapLinc transcriptId=TCONS_00003639 cpcScore=-1.0586100 cnci=-0.1044850; accn=NULL class=lncRNA name=Human lincRNA ref=BodyMapLinc transcriptId=TCONS_00003640 cpcScore=-1.1305100 cnci=-0.1458357	NonCoding
TC20001294.hg.1	1.43	0.005004	0.21646		chr20	+	52556699	52559047	TCONS_00027955; TCONS_00028228	accn=NULL class=lncRNA name=Human lincRNA ref=BodyMapLinc transcriptId=TCONS_00027955 cpcScore=-1.0503800 cnci=-0.2445317; accn=NULL class=lncRNA name=Human lincRNA ref=BodyMapLinc transcriptId=TCONS_00028228 cpcScore=-1.1109200 cnci=-0.2328133	NonCoding
TC10001860.hg.1	1.43	0.005124	0.216867	PFKFB3	chr10	+	6266130	6275053	AJ272440	accn=AJ272440 class=mRNAlike lncRNA name=NULL ref=H-invitational v7.5 transcriptId=HIT000246266 cpcScore=-1.2838600 cnci=-0.1767877	NonCoding
TC15001165.hg.1	1.43	0.005595	0.221059	LOC283710	chr15	-	31514971	31523050	NM_001243538; uc021sib.1; ENST00000558388	Homo sapiens uncharacterized LOC283710 (LOC283710), mRNA.; ensembl_havana_transcript:known chromosome:GRCh38:15:31222767:31230838:-1 gene:ENSG00000259772 gene_biotype:lincRNA transcript_biotype:lincRNA	Coding
TC09001446.hg.1	1.43	0.007422	0.239666		chr9	-	110237317	110237420	ENST00000363035	RNA, U6 small nuclear 492, pseudogene [gene_biotype:snRNA transcript_biotype:snRNA]	Coding
TC0X001731.hg.1	1.43	0.007786	0.243799		chrX	+	57244100	57251237	linc_luo_1816; TCONS_l2_00030228-XLOC_l2_015540; TCONS_l2_00030229-XLOC_l2_015540; TCONS_l2_00030230-XLOC_l2_015540; TCONS_l2_00030703-XLOC_l2_015540	accn=NULL class=lincRNA name=Human lincRNA ref=Scripture Reconstruction LincRNAs By Luo transcriptId=linc_luo_1816 cpcScore=-1.3933700 cnci=-0.1486300; linc-FAAH2-1 chrX:+:57245753-57251029; linc-FAAH2-1 chrX:+:57250170-57251222; linc-FAAH2-1 chrX:+:57250399-57251209; linc-FAAH2-1 chrX:+:57244099-57251237	NonCoding
TC08002108.hg.1	1.43	0.009066	0.256691		chr8	+	132320762	132323052	linc_luo_1293	accn=NULL class=lincRNA name=Human lincRNA ref=Scripture Reconstruction LincRNAs By Luo transcriptId=linc_luo_1293 cpcScore=-1.3185600 cnci=-0.1921361	NonCoding
TC11003203.hg.1	1.43	0.009493	0.261658		chr11	-	65189793	65278498	linc_luo_185; TCONS_00019666; TCONS_00019667; TCONS_00019669-XLOC_009474; TCONS_00020083; uc001ody.2	accn=NULL class=lincRNA name=Human lincRNA ref=Scripture Reconstruction LincRNAs By Luo transcriptId=linc_luo_185 cpcScore=-1.3340200 cnci=-0.3109463; accn=NULL class=lncRNA name=Human lincRNA ref=BodyMapLinc transcriptId=TCONS_00019666 cpcScore=-1.0319500 cnci=-0.3203258; accn=NULL class=lncRNA name=Human lincRNA ref=BodyMapLinc transcriptId=TCONS_00019667 cpcScore=-0.9589910 cnci=-0.2808625; li…	NonCoding
TC04000154.hg.1	1.43	0.009892	0.26633		chr4	+	17633696	17635559	CR936688; uc003gpl.1	Homo sapiens mRNA; cDNA DKFZp686F09227 (from clone DKFZp686F09227).; Homo sapiens mRNA; cDNA DKFZp686O18109 (from clone DKFZp686O18109).	Coding
TC0X001219.hg.1	1.43	0.010338	0.270195	GLA	chrX	-	100652779	100663001	NM_000169; ENST00000218516; ENST00000493905; AK297148; BC002689; OTTHUMT00000057540; OTTHUMT00000057541; OTTHUMT00000057542; OTTHUMT00000057543; OTTHUMT00000057544; OTTHUMT00000057545; OTTHUMT00000057546; uc004ehl.1; uc011mrj.1	Homo sapiens galactosidase, alpha (GLA), mRNA.; galactosidase, alpha [gene_biotype:protein_coding transcript_biotype:protein_coding]; galactosidase, alpha [gene_biotype:protein_coding transcript_biotype:nonsense_mediated_decay]; Homo sapiens cDNA FLJ56739 complete cds, highly similar to Alpha-galactosidase A precursor (EC 3.2.1.22).; Homo sapiens galactosidase, alpha, mRNA (cDNA clone MGC:4162 IM…	Coding
TC07001868.hg.1	1.43	0.0111	0.275058	LINC-PINT	chr7	-	130557251	130598069	NR_034120; GU321464; GU321466; ENST00000432045; GU321463; GU321467; OTTHUMT00000102291; OTTHUMT00000338045; OTTHUMT00000338046; OTTHUMT00000338047; uc003vqn.4; uc022alq.1; uc022alr.1; uc022als.1; uc022alt.1	Homo sapiens long intergenic non-protein coding RNA, p53 induced transcript (LINC-PINT), transcript variant 9, long non-coding RNA.; Homo sapiens clone JLM159 microRNA mir-29b-1/mir-29a, precursor RNA, complete sequence, alternatively spliced.; Homo sapiens clone JLM156 microRNA mir-29b-1/mir-29a, precursor RNA, complete sequence, alternatively spliced.; havana:known chromosome:GRCh38:7:130876809…	Coding
TC01000008.hg.1	1.43	0.012834	0.286964		chr1	+	334140	342806	ENST00000455464	havana:known chromosome:GRCh38:1:476531:497259:-1 gene:ENSG00000237094 gene_biotype:lincRNA transcript_biotype:lincRNA	Coding
TC07003061.hg.1	1.43	0.015276	0.303853	CDK6	chr7	-	92240782	92243238	AK172791	accn=AK172791 class=mRNAlike lncRNA name=Human lncRNA ref=JounralRNA transcriptId=3742 cpcScore=-1.2043000 cnci=-0.4078466	NonCoding
TC19001846.hg.1	1.43	0.016528	0.311766		chr19	-	54949847	54950362	OTTHUMT00000318709	novel transcript[gene_biotype:lincRNA transcript_biotype:lincRNA]	Coding
TC01001168.hg.1	1.43	0.01768	0.318092		chr1	+	149672997	149677287	ENST00000443602; OTTHUMT00000039135	accn=NULL class=lncRNA name= ref=EnsemblNoncode transcriptId=ENST00000443602 cpcScore=1.5681000 cnci=-0.2038484; accn=NULL class=mRNAlike lncRNA name=vega lncRNA ref=GENCODE transcriptId=OTTHUMT00000039135 cpcScore=-1.2501800 cnci=-0.3937051	Coding
TC04002811.hg.1	1.43	0.020606	0.333574		chr4	-	167309853	167447271	TCONS_00007893	accn=NULL class=lncRNA name=Human lincRNA ref=BodyMapLinc transcriptId=TCONS_00007893 cpcScore=-1.1349300 cnci=-0.3565203	NonCoding
TC06002768.hg.1	1.43	0.025937	0.361468		chr6	+	37535492	37539236	AK128448	accn=AK128448 class=mRNAlike lncRNA name=Human lncRNA ref=JounralRNA transcriptId=4312 cpcScore=-0.9415390 cnci=-0.2333510	NonCoding
TC18000240.hg.1	1.43	0.027528	0.368545	RNU6-39P	chr18	+	66526171	66526277	ENST00000384344	RNA, U6 small nuclear 39, pseudogene [gene_biotype:snRNA transcript_biotype:snRNA]	Coding
TC01001676.hg.1	1.43	0.027899	0.370272		chr1	+	202573396	202574421	ENST00000428573; OTTHUMT00000099176	havana:known chromosome:GRCh38:1:202604268:202605293:1 gene:ENSG00000226862 gene_biotype:antisense transcript_biotype:antisense; novel transcript[gene_biotype:antisense transcript_biotype:antisense]	Coding
TC19002340.hg.1	1.43	0.029869	0.377172		chr19	-	12456767	12458752	BC071777	accn=BC071777 class=mRNAlike lncRNA name=Human lncRNA ref=JounralRNA transcriptId=708 cpcScore=-1.1623200 cnci=-0.3060380	NonCoding
TC15000052.hg.1	1.43	0.03101	0.38304	SNORD116-2; SNORD116-6	chr15	+	25310172	25310269	NR_003317; NR_003321; ENST00000384711; uc001yxp.2; uc001yxp.3	Homo sapiens small nucleolar RNA, C/D box 116-2 (SNORD116-2), small nucleolar RNA.; Homo sapiens small nucleolar RNA, C/D box 116-6 (SNORD116-6), small nucleolar RNA.; small nucleolar RNA, C/D box 116-6 [gene_biotype:snoRNA transcript_biotype:snoRNA]; accn=NR_003317 class=lncRNA name= ref=RefGeneNoncode transcriptId=NR_003317 cpcScore=-0.9074290 cnci=-0.1986355; accn=NR_003321 class=lncRNA name= …	Coding
TC16000221.hg.1	1.43	0.03278	0.390957		chr16	+	20594392	20594493	ENST00000408400	ncrna:miRNA chromosome:GRCh37:16:20594392:20594493:1 gene:ENSG00000221327 gene_biotype:miRNA transcript_biotype:miRNA	Coding
TC16000926.hg.1	1.43	0.03278	0.390957		chr16	-	20456039	20456140	ENST00000408192	ncrna:miRNA chromosome:GRCh37:16:20456039:20456140:-1 gene:ENSG00000221119 gene_biotype:miRNA transcript_biotype:miRNA	Coding
TC10000343.hg.1	1.43	0.034092	0.394511	SGMS1-AS1	chr10	+	52388910	52391396	AK022382; ENST00000443374; OTTHUMT00000048071; uc001jjf.1	Homo sapiens cDNA FLJ12320 fis, clone MAMMA1002082.; SGMS1 antisense RNA 1 [gene_biotype:antisense transcript_biotype:antisense]; novel transcript, antisense to SGMS1[gene_biotype:antisense transcript_biotype:antisense]; accn=NULL class=lncRNA name= ref=UCSCGeneNoncode transcriptId=uc001jjf.1 cpcScore=1.2080200 cnci=-0.2488351	Coding
TC04001658.hg.1	1.43	0.035179	0.397589		chr4	-	154794519	154794603	ENST00000516372	ncrna:novel chromosome:GRCh38:4:153873367:153873451:-1 gene:ENSG00000252181 gene_biotype:miRNA transcript_biotype:miRNA	Coding
TC17002259.hg.1	1.43	0.037448	0.406948	CALCOCO2	chr17	+	46933166	46933632	AF085965	accn=AF085965 class=mRNAlike lncRNA name=NULL ref=H-invitational v7.5 transcriptId=HIT000066844 cpcScore=-0.2714440 cnci=-0.2391672	NonCoding
TC17002723.hg.1	1.43	0.037531	0.40723		chr17	-	56066403	56072211	TCONS_00025146; TCONS_00025147; TCONS_00025707; TCONS_00025708; TCONS_00025709	accn=NULL class=lncRNA name=Human lincRNA ref=BodyMapLinc transcriptId=TCONS_00025146 cpcScore=0.0353461 cnci=-0.3471453; accn=NULL class=lncRNA name=Human lincRNA ref=BodyMapLinc transcriptId=TCONS_00025147 cpcScore=0.1082030 cnci=-0.3434901; accn=NULL class=lncRNA name=Human lincRNA ref=BodyMapLinc transcriptId=TCONS_00025707 cpcScore=0.0549244 cnci=-0.3368298; accn=NULL class=lncRNA name=Human…	NonCoding
TC08001612.hg.1	1.43	0.040015	0.416934		chr8	-	125949164	125949190	DQ581357; uc022bau.1	accn=DQ581357 class=piRNA name=piR-49469 ref=NONCODE v2.0 transcriptId=NULL cpcScore=-1.4705400 cnci=-1.0919835; Homo sapiens piRNA piR-49469, complete sequence.	Coding
TC09002557.hg.1	1.43	0.042942	0.42646		chr9	-	67917363	67925019	TCONS_l2_00029341-XLOC_l2_015209	linc-FAM75A7-25 chr9:-:67917362-67925019	NonCoding
TC02001497.hg.1	1.43	0.043662	0.428457		chr2	-	305841	309379	ENST00000416685; ENST00000457938; OTTHUMT00000322388; OTTHUMT00000322389	havana:known chromosome:GRCh38:2:306059:309379:-1 gene:ENSG00000235779 gene_biotype:lincRNA transcript_biotype:lincRNA; havana:known chromosome:GRCh38:2:305841:307157:-1 gene:ENSG00000235779 gene_biotype:lincRNA transcript_biotype:lincRNA; novel transcript[gene_biotype:lincRNA transcript_biotype:lincRNA]	Coding
TC02001286.hg.1	1.43	0.04674	0.436568		chr2	+	218041221	218041305	ENST00000516040	ncrna:novel chromosome:GRCh38:2:217176498:217176582:1 gene:ENSG00000251849 gene_biotype:miRNA transcript_biotype:miRNA	Coding
TC0X000930.hg.1	1.43	0.048247	0.441851		chrX	-	25224487	25224577	ENST00000390786	ncrna:novel chromosome:GRCh38:X:25206370:25206460:-1 gene:ENSG00000212075 gene_biotype:miRNA transcript_biotype:miRNA	Coding
TC16001808.hg.1	1.42	0.00015	0.08505		chr16	-	21875623	21877693	uc002djt.2	accn=NULL class=lncRNA name= ref=UCSCGeneNoncode transcriptId=uc002djt.2 cpcScore=0.1908630 cnci=-0.2139832	NonCoding
TC06000262.hg.1	1.42	0.000331	0.107157	LOC100131289	chr6	+	27729282	27731046	NR_038929; ENST00000508489; uc021yrh.1	Homo sapiens uncharacterized LOC100131289 (LOC100131289), long non-coding RNA.; accn=NR_038929 class=lncRNA name= ref=RefGeneNoncode transcriptId=NR_038929 cpcScore=1.9072300 cnci=-0.1793397; [retired] ncrna:lincRNA chromosome:GRCh37:6:27729282:27731046:1 gene:ENSG00000248841	Coding
TC03001684.hg.1	1.42	0.000384	0.109213	CD80	chr3	-	119243140	119278481	NM_005191; ENST00000264246; ENST00000383669; ENST00000478182; AY081815; AY197777; AY197778; BC042665; OTTHUMT00000355196; OTTHUMT00000355197; OTTHUMT00000355198; uc003ecq.3; uc003ecr.1; uc010hqt.1; uc010hqu.1; ENST00000383668	Homo sapiens CD80 molecule (CD80), mRNA.; CD80 molecule [gene_biotype:protein_coding transcript_biotype:protein_coding]; Homo sapiens costimulatory molecule variant IgV-CD80 (CD80) mRNA, complete cds, alternatively spliced.; Homo sapiens costimulatory factor CD80 type 1 mRNA, complete cds; alternatively spliced.; Homo sapiens costimulatory factor CD80 type 2 mRNA, complete cds; alternatively spli…	Coding
TC22001424.hg.1	1.42	0.000482	0.110819	APOBEC3A_B; APOBEC3A	chr22	+	39348746	39388783	NM_001193289; NM_145699; ENST00000249116; ENST00000402255; ENST00000495988; BC126416; BC144146; OTTHUMT00000320915; OTTHUMT00000321237; OTTHUMT00000321238; uc003awn.2; uc011aob.1; uc011aoc.1	Homo sapiens APOBEC3A and APOBEC3B deletion hybrid (APOBEC3A_B), mRNA.; Homo sapiens apolipoprotein B mRNA editing enzyme, catalytic polypeptide-like 3A (APOBEC3A), transcript variant 1, mRNA.; apolipoprotein B mRNA editing enzyme, catalytic polypeptide-like 3A [gene_biotype:protein_coding transcript_biotype:protein_coding]; apolipoprotein B mRNA editing enzyme, catalytic polypeptide-like 3A [gen…	Coding
TC15000767.hg.1	1.42	0.000771	0.13356	GOLGA6L9; GOLGA6L5P	chr15	+	82710856	82731586	NM_198181; BC041854; BC131532; uc002bhb.4; uc010blt.3; ENST00000300515; ENST00000548121; uc002bha.1	Homo sapiens golgin A6 family-like 9 (GOLGA6L9), transcript variant 1, mRNA.; Homo sapiens hypothetical protein LOC440295, mRNA (cDNA clone MGC:43633 IMAGE:5270411), complete cds.; Homo sapiens golgi autoantigen, golgin subfamily a-like pseudogene, mRNA (cDNA clone IMAGE:40037024).; Homo sapiens golgin A6 family-like 9 (GOLGA6L9), mRNA.; cdna:known chromosome:GRCh37:15:82722225:82731338:1 gene:EN…	Coding
TC01001077.hg.1	1.42	0.001162	0.147271	LOC101060698; LOC730256; LOC642441; LOC100996740	chr1	+	144339738	144521058	ENST00000538264; BC150590	cdna:novel chromosome:GRCh37:1:144339738:144521058:1 gene:ENSG00000231360 gene_biotype:protein_coding transcript_biotype:protein_coding; Homo sapiens cDNA clone MGC:183500 IMAGE:9056960, complete cds.	Coding
TC04001621.hg.1	1.42	0.001904	0.165528	SLC10A7	chr4	-	147175127	147443123	NM_001029998; NM_032128; ENST00000335472; ENST00000394059; ENST00000432059; ENST00000502607; ENST00000507030; ENST00000511315; ENST00000511374; BC023288; BC150308; DQ122861; DQ871036; OTTHUMT00000364912; OTTHUMT00000364913; OTTHUMT00000364914; OTTHUMT00000364915; OTTHUMT00000364916; OTTHUMT00000364917; OTTHUMT00000364918; OTTHUMT00000364919; OTTHUMT00000366932; uc003ikr.2; uc003iks.2; uc003ikt.3;…	Homo sapiens solute carrier family 10, member 7 (SLC10A7), transcript variant 2, mRNA.; Homo sapiens solute carrier family 10, member 7 (SLC10A7), transcript variant 3, mRNA.; solute carrier family 10, member 7 [gene_biotype:protein_coding transcript_biotype:protein_coding]; solute carrier family 10, member 7 [gene_biotype:protein_coding transcript_biotype:processed_transcript]; Homo sapiens solu…	Coding
TC16002105.hg.1	1.42	0.001905	0.165528	SMG1P5	chr16	-	29535924	29542213	CR627362; uc002dth.2; uc002dth.3	Homo sapiens mRNA; cDNA DKFZp686H21113 (from clone DKFZp686H21113).; accn=NULL class=lncRNA name= ref=UCSCGeneNoncode transcriptId=uc002dth.2 cpcScore=3.3886900 cnci=-0.3512489; Homo sapiens smg-1 homolog, phosphatidylinositol 3-kinase-related kinase (C. elegans) pseudogene (LOC440354), non-coding RNA.	Coding
TC08001963.hg.1	1.42	0.00247	0.177029		chr8	+	70041903	70043442	TCONS_l2_00027830-XLOC_l2_014246; TCONS_l2_00027831-XLOC_l2_014246	linc-SULF1-2 chr8:+:70041902-70043442; linc-SULF1-2 chr8:+:70041929-70043080	NonCoding
TC19000717.hg.1	1.42	0.003554	0.19606	FTL	chr19	+	49468566	49470136	NM_000146; ENST00000331825; BC002991; BC004245; BC008439; BC013928; BC016715; BC018990; BC058820; BC062708; BC067772; uc002pln.1; uc002plo.3; ENST00000397259; DQ591443; uc021uxd.1	Homo sapiens ferritin, light polypeptide (FTL), mRNA.; ferritin, light polypeptide [gene_biotype:protein_coding transcript_biotype:protein_coding]; Homo sapiens ferritin, light polypeptide, mRNA (cDNA clone MGC:3729 IMAGE:2905327), complete cds.; Homo sapiens ferritin, light polypeptide, mRNA (cDNA clone MGC:10465 IMAGE:3615360), complete cds.; Homo sapiens ferritin, light polypeptide, mRNA (cDNA…	Coding
TC05000159.hg.1	1.42	0.004056	0.202696	IL7R	chr5	+	35852797	35879705	NM_002185; ENST00000303115; ENST00000506850; ENST00000511031; ENST00000511982; AK301220; BC067537; FJ529208; OTTHUMT00000207577; OTTHUMT00000367183; OTTHUMT00000367184; OTTHUMT00000367185; OTTHUMT00000367186; OTTHUMT00000367187; OTTHUMT00000367188; OTTHUMT00000367189; OTTHUMT00000367190; OTTHUMT00000368302; ENST00000343305; uc003jjs.3; uc011coo.2; uc011cop.2	Homo sapiens interleukin 7 receptor (IL7R), transcript variant 1, mRNA.; interleukin 7 receptor [gene_biotype:protein_coding transcript_biotype:protein_coding]; interleukin 7 receptor [gene_biotype:protein_coding transcript_biotype:processed_transcript]; Homo sapiens cDNA FLJ56735 complete cds, highly similar to Interleukin-7 receptor alpha chain precursor.; Homo sapiens interleukin 7 receptor, m…	Coding
TC07000602.hg.1	1.42	0.004749	0.212328		chr7	+	99517494	99522910	ENST00000499990	[retired] ncrna:lincRNA chromosome:GRCh37:7:99517494:99522910:1 gene:ENSG00000245883	Coding
TC0X001640.hg.1	1.42	0.004754	0.212328		chrX	+	36011376	36033116	TCONS_00017150; TCONS_00017413	accn=NULL class=lncRNA name=Human lincRNA ref=BodyMapLinc transcriptId=TCONS_00017150 cpcScore=3.0643900 cnci=-0.2482056; accn=NULL class=lncRNA name=Human lincRNA ref=BodyMapLinc transcriptId=TCONS_00017413 cpcScore=2.8737100 cnci=-0.2030328	NonCoding
TC09001182.hg.1	1.42	0.005099	0.216867		chr9	-	70645650	70648248	ENST00000436889	[retired] ncrna:lincRNA chromosome:GRCh37:9:70645650:70648248:-1 gene:ENSG00000227003; accn=NULL class=lncRNA name= ref=EnsemblNoncode transcriptId=ENST00000436889 cpcScore=-0.9097950 cnci=-0.0760495	Coding
TC02002130.hg.1	1.42	0.005102	0.216867		chr2	-	99457138	99457199	ENST00000459066	RNA, U7 small nuclear 46 pseudogene [gene_biotype:snRNA transcript_biotype:snRNA]	Coding
TC06002550.hg.1	1.42	0.006502	0.232466		chr6	+	5796738	5815452	OTTHUMT00000039751	Putative novel transcript[gene_biotype:lincRNA transcript_biotype:lincRNA]	NonCoding
TC01000536.hg.1	1.42	0.007169	0.238134	LOC339539	chr1	+	43323293	43354460	BC043541; uc001cij.1	Homo sapiens cDNA clone IMAGE:5170739.; accn=NULL class=lncRNA name= ref=UCSCGeneNoncode transcriptId=uc001cij.1 cpcScore=0.3932250 cnci=-0.1209684	Coding
TC20000841.hg.1	1.42	0.007996	0.246326	SNORA71D	chr20	-	37062505	37062642	NR_003018; ENST00000363484; uc002xio.1	Homo sapiens small nucleolar RNA, H/ACA box 71D (SNORA71D), small nucleolar RNA.; small nucleolar RNA, H/ACA box 71D [gene_biotype:snoRNA transcript_biotype:snoRNA]; accn=NR_003018 class=lncRNA name= ref=RefGeneNoncode transcriptId=NR_003018 cpcScore=-1.1046500 cnci=-1.0000000; accn=NULL class=lncRNA name= ref=UCSCGeneNoncode transcriptId=uc002xio.1 cpcScore=-1.1046500 cnci=-1.0000000	Coding
TC18000683.hg.1	1.42	0.009356	0.260119		chr18	+	33954221	33955232	AK001398	accn=AK001398 class=mRNAlike lncRNA name=Human lncRNA ref=JounralRNA transcriptId=2286 cpcScore=-1.0741800 cnci=-0.3969317	NonCoding
TC01000688.hg.1	1.42	0.009382	0.260302		chr1	+	57431953	57432035	ENST00000408664	ncrna:novel chromosome:GRCh38:1:56966280:56966362:1 gene:ENSG00000221591 gene_biotype:miRNA transcript_biotype:miRNA	Coding
TC02000268.hg.1	1.42	0.010701	0.271373		chr2	+	43456712	43460533	ENST00000423354; OTTHUMT00000327381	havana:known chromosome:GRCh38:2:43229573:43233394:1 gene:ENSG00000234936 gene_biotype:antisense transcript_biotype:antisense; novel transcript[gene_biotype:antisense transcript_biotype:antisense]	Coding
TC11002177.hg.1	1.42	0.011188	0.275522	RNU6-16P	chr11	-	88345973	88346079	ENST00000384385	RNA, U6 small nuclear 16, pseudogene [gene_biotype:snRNA transcript_biotype:snRNA]	Coding
TC01003625.hg.1	1.42	0.012852	0.286964		chr1	-	184790562	184790623	ENST00000516413	RNA, U7 small nuclear 13 pseudogene [gene_biotype:snRNA transcript_biotype:snRNA]	Coding
TC14001319.hg.1	1.42	0.013587	0.291834		chr14	-	75668784	75668872	ENST00000516204	RNA, U4atac small nuclear 14, pseudogene [gene_biotype:snRNA transcript_biotype:snRNA]	Coding
TC0X001857.hg.1	1.42	0.016202	0.308982		chrX	+	122867024	122868144	TCONS_l2_00030743-XLOC_l2_015612	linc-THOC2-AS chrX:+:122867023-122868144	NonCoding
TC01004144.hg.1	1.42	0.016212	0.308982		chr1	+	2502859	2505832	OTTHUMT00000002191	putative novel transcript[gene_biotype:lincRNA transcript_biotype:lincRNA]	NonCoding
TC16000487.hg.1	1.42	0.016947	0.314791	CCL22	chr16	+	57392684	57400102	NM_002990; ENST00000219235; BC027952; OTTHUMT00000257328; uc002elh.3	Homo sapiens chemokine (C-C motif) ligand 22 (CCL22), mRNA.; chemokine (C-C motif) ligand 22 [gene_biotype:protein_coding transcript_biotype:protein_coding]; Homo sapiens chemokine (C-C motif) ligand 22, mRNA (cDNA clone MGC:34554 IMAGE:5220453), complete cds.; chemokine (C-C motif) ligand 22[gene_biotype:protein_coding transcript_biotype:protein_coding]	Coding
TC11002782.hg.1	1.42	0.018409	0.321781		chr11	+	73882788	73883602	BC128124	accn=BC128124 class=mRNAlike lncRNA name=NULL ref=H-invitational v7.5 transcriptId=HIT000389652 cpcScore=-1.3990500 cnci=-0.4358472	NonCoding
TC17001723.hg.1	1.42	0.019423	0.327901	SRSF1	chr17	-	56066403	56072211	AK095112; AK126318; uc002ivg.1; uc002ivh.1	Homo sapiens cDNA FLJ37793 fis, clone BRHIP3000473.; Homo sapiens cDNA FLJ44342 fis, clone TRACH3005294.	Coding
TC17002665.hg.1	1.42	0.019745	0.329323		chr17	-	43230592	43234074	AF075057	accn=AF075057 class=mRNAlike lncRNA name=NULL ref=H-invitational v7.5 transcriptId=HIT000066079 cpcScore=-1.1317600 cnci=-0.3371141	NonCoding
TC01001062.hg.1	1.42	0.020061	0.330314		chr1	+	142853228	142855999	DQ592442; uc009whu.1	accn=DQ592442 class=piRNA name=piR-59554 ref=NONCODE v2.0 transcriptId=NULL cpcScore=-1.4060600 cnci=-1.0000000; Homo sapiens piRNA piR-59554, complete sequence.; Homo sapiens cDNA FLJ35140 fis, clone PLACE6009524.; accn=NULL class=lncRNA name= ref=UCSCGeneNoncode transcriptId=uc009whu.1 cpcScore=-1.1579200 cnci=-0.2783452	Coding
TC09001274.hg.1	1.42	0.020614	0.333574		chr9	-	85045811	85045838	DQ588544; uc022bix.1	accn=DQ588544 class=piRNA name=piR-55656 ref=NONCODE v2.0 transcriptId=NULL cpcScore=-1.3502300 cnci=-1.0000000; Homo sapiens piRNA piR-55656, complete sequence.; Homo sapiens piRNA piR-53562, complete sequence.	Coding
TC13000746.hg.1	1.42	0.020614	0.333574		chr13	-	78234119	78234146	DQ588544; uc021rku.1	accn=DQ588544 class=piRNA name=piR-55656 ref=NONCODE v2.0 transcriptId=NULL cpcScore=-1.3502300 cnci=-1.0000000; Homo sapiens piRNA piR-55656, complete sequence.; Homo sapiens piRNA piR-53562, complete sequence.	Coding
TC06000987.hg.1	1.42	0.0219	0.340642		chr6	+	132223103	132241705	ENST00000454596; OTTHUMT00000125838; OTTHUMT00000316059; OTTHUMT00000316060	havana:known chromosome:GRCh38:6:131901963:131920565:1 gene:ENSG00000236673 gene_biotype:lincRNA transcript_biotype:lincRNA; accn=NULL class=lncRNA name= ref=EnsemblNoncode transcriptId=ENST00000454596 cpcScore=4.6889400 cnci=-0.2048132; putative novel transcript[gene_biotype:lincRNA transcript_biotype:lincRNA]	Coding
TC02004794.hg.1	1.42	0.02387	0.351943		chr2	-	206983255	206984146	uc002vbd.1	accn=NULL class=lncRNA name= ref=UCSCGeneNoncode transcriptId=uc002vbd.1 cpcScore=0.2019860 cnci=-0.3013908	NonCoding
TC10001073.hg.1	1.42	0.024649	0.356192		chr10	-	17275324	17276832	ENST00000456355; OTTHUMT00000047013	havana:known chromosome:GRCh38:10:17233325:17234833:-1 gene:ENSG00000234961 gene_biotype:antisense transcript_biotype:antisense; novel transcript[gene_biotype:antisense transcript_biotype:antisense]	Coding
TC13001297.hg.1	1.42	0.024995	0.357819		chr13	+	111602300	111603491	OTTHUMT00000045815; OTTHUMT00000045816	putative novel transcript[gene_biotype:lincRNA transcript_biotype:lincRNA]	NonCoding
TC15000394.hg.1	1.42	0.025404	0.359643	MIR4712	chr15	+	50652526	50652607	NR_039862; uc021skw.1	Homo sapiens microRNA 4712 (MIR4712), microRNA.; accn=NR_039862 class=lncRNA name= ref=RefGeneNoncode transcriptId=NR_039862 cpcScore=-1.2259900 cnci=-0.2235532	Coding
TC01000697.hg.1	1.42	0.026611	0.364287		chr1	+	59486059	59510286	ENST00000424308; ENST00000438195; ENST00000447329; OTTHUMT00000023037; OTTHUMT00000023038; OTTHUMT00000023093	long intergenic non-protein coding RNA 1358 [gene_biotype:lincRNA transcript_biotype:lincRNA]; novel transcript[gene_biotype:lincRNA transcript_biotype:lincRNA]	Coding
TC09002480.hg.1	1.42	0.033162	0.392057		chr9	-	37373175	37374431	OTTHUMT00000052460	putative novel transcript[gene_biotype:lincRNA transcript_biotype:lincRNA]	NonCoding
TC10002703.hg.1	1.42	0.040154	0.41753		chr10	-	74857802	74861055	TCONS_00017996	accn=NULL class=lncRNA name=Human lincRNA ref=BodyMapLinc transcriptId=TCONS_00017996 cpcScore=0.5973280 cnci=-0.3142545	NonCoding
TC16001412.hg.1	1.42	0.040276	0.417656	DEXI	chr16	+	11027760	11030137	AK124033	accn=AK124033 class=mRNAlike lncRNA name=Human lncRNA ref=JounralRNA transcriptId=1505 cpcScore=0.0430026 cnci=-0.2987198	NonCoding
TC0X000366.hg.1	1.42	0.04091	0.419458	RNA5SP506	chrX	+	68892323	68892441	ENST00000364816	ncrna:rRNA chromosome:GRCh37:X:68892323:68892441:1 gene:ENSG00000201686 gene_biotype:rRNA transcript_biotype:rRNA	Coding
TC04002649.hg.1	1.42	0.041583	0.421939		chr4	-	102218141	102219108	AL358312	accn=AL358312 class=mRNAlike lncRNA name=Human lncRNA ref=JounralRNA transcriptId=2651 cpcScore=-1.2502800 cnci=-0.3416345	NonCoding
TC18000199.hg.1	1.42	0.041756	0.422432		chr18	+	55422626	55422732	ENST00000365289	RNA, U6 small nuclear 742, pseudogene [gene_biotype:snRNA transcript_biotype:snRNA]	Coding
TC01003286.hg.1	1.42	0.045283	0.432704		chr1	-	154012392	154012498	ENST00000363350	RNA, U6 small nuclear 179, pseudogene [gene_biotype:snRNA transcript_biotype:snRNA]	Coding
TC13001299.hg.1	1.42	0.046863	0.437097		chr13	+	111748185	111755444	TCONS_l2_00007012-XLOC_l2_003860; TCONS_l2_00007472-XLOC_l2_003860	linc-ARHGEF7-1 chr13:+:111748953-111755103; linc-ARHGEF7-1 chr13:+:111748184-111755444	NonCoding
TC01004812.hg.1	1.41	9e-05	0.074861		chr1	+	165738166	165744683	ENST00000423121; uc001gdo.2	accn=NULL class=lncRNA name= ref=EnsemblNoncode transcriptId=ENST00000423121 cpcScore=0.3680420 cnci=-0.3226755; accn=NULL class=lncRNA name= ref=UCSCGeneNoncode transcriptId=uc001gdo.2 cpcScore=0.3423440 cnci=-0.3801737	NonCoding
TC11002962.hg.1	1.41	0.000203	0.08903		chr11	+	130628527	130675876	OTTHUMT00000141935	novel transcript[gene_biotype:lincRNA transcript_biotype:lincRNA]	NonCoding
TC05000471.hg.1	1.41	0.001007	0.14323	ERAP2	chr5	+	96211643	96255420	NM_001130140; NM_022350; ENST00000379904; ENST00000437043; ENST00000510309; ENST00000513084; ENST00000515095; AB163917; AY028805; BC065240; OTTHUMT00000250623; OTTHUMT00000370864; OTTHUMT00000370865; OTTHUMT00000370867; OTTHUMT00000370868; OTTHUMT00000370869; OTTHUMT00000370870; OTTHUMT00000370871; OTTHUMT00000370872; OTTHUMT00000370873; OTTHUMT00000370874; uc003kmq.3; uc003kmr.3; uc003kms.3; uc0…	Homo sapiens endoplasmic reticulum aminopeptidase 2 (ERAP2), transcript variant 2, mRNA.; Homo sapiens endoplasmic reticulum aminopeptidase 2 (ERAP2), transcript variant 1, mRNA.; endoplasmic reticulum aminopeptidase 2 [gene_biotype:protein_coding transcript_biotype:protein_coding]; endoplasmic reticulum aminopeptidase 2 [gene_biotype:protein_coding transcript_biotype:nonsense_mediated_decay]; en…	Coding
TC07001080.hg.1	1.41	0.001022	0.14323	ZFAND2A	chr7	-	1191707	1200395	NM_182491; ENST00000316495; ENST00000401903; ENST00000478137; BC016963; BC029558; OTTHUMT00000239220; OTTHUMT00000239221; OTTHUMT00000322843; OTTHUMT00000322844; OTTHUMT00000322845; OTTHUMT00000322846; uc003skc.3; uc003skd.4	Homo sapiens zinc finger, AN1-type domain 2A (ZFAND2A), mRNA.; zinc finger, AN1-type domain 2A [gene_biotype:protein_coding transcript_biotype:protein_coding]; zinc finger, AN1-type domain 2A [gene_biotype:protein_coding transcript_biotype:processed_transcript]; Homo sapiens cDNA clone IMAGE:4419592.; Homo sapiens zinc finger, AN1-type domain 2A, mRNA (cDNA clone MGC:39501 IMAGE:5263788), complet…	Coding
TC12001676.hg.1	1.41	0.001434	0.154355	MIR548Z	chr12	-	65016289	65016385	NR_037515; uc021qzv.1	Homo sapiens microRNA 548z (MIR548Z), microRNA.; accn=NR_037515 class=lncRNA name= ref=RefGeneNoncode transcriptId=NR_037515 cpcScore=-1.1989100 cnci=-0.3695362	Coding
TC12002074.hg.1	1.41	0.001758	0.159101	ZCCHC8	chr12	-	122956146	122985543	NM_017612; ENST00000536306; ENST00000538116; ENST00000543897; AK026831; AL157433; BC017704; BC065918; uc001ucl.3; uc001ucm.3; uc001ucn.3; uc009zxp.3; ENST00000336229; AL157434; uc009zxq.3	Homo sapiens zinc finger, CCHC domain containing 8 (ZCCHC8), mRNA.; zinc finger, CCHC domain containing 8 [gene_biotype:protein_coding transcript_biotype:protein_coding]; zinc finger, CCHC domain containing 8 [gene_biotype:protein_coding transcript_biotype:retained_intron]; Homo sapiens cDNA: FLJ23178 fis, clone LNG10715.; Homo sapiens mRNA; cDNA DKFZp434E2220 (from clone DKFZp434E2220).; Homo sa…	Coding
TC04002870.hg.1	1.41	0.001992	0.167904		chr4	-	184653378	184658726	TCONS_00007922	accn=NULL class=lncRNA name=Human lincRNA ref=BodyMapLinc transcriptId=TCONS_00007922 cpcScore=-1.0349700 cnci=-0.1552701	NonCoding
TC03003294.hg.1	1.41	0.002837	0.183655		chr3	-	195676060	195679566	AK126102	accn=AK126102 class=mRNAlike lncRNA name=Human lncRNA ref=JounralRNA transcriptId=5063 cpcScore=-0.8480160 cnci=-0.3063862	NonCoding
TC11000567.hg.1	1.41	0.002935	0.185569	SLC3A2	chr11	+	62623484	62656355	NM_001012662; NM_001012664; NM_001013251; NM_002394; NR_037193; ENST00000338663; ENST00000377889; ENST00000377890; ENST00000377891; ENST00000535296; ENST00000536981; ENST00000538682; AK304685; BC001061; BC003000; OTTHUMT00000157306; uc001nwc.3; uc001nwd.3; uc001nwf.3; uc001nwg.3; uc010rml.1; ENST00000377892; ENST00000422606	Homo sapiens solute carrier family 3 (amino acid transporter heavy chain), member 2 (SLC3A2), transcript variant 2, mRNA.; Homo sapiens solute carrier family 3 (amino acid transporter heavy chain), member 2 (SLC3A2), transcript variant 5, mRNA.; Homo sapiens solute carrier family 3 (amino acid transporter heavy chain), member 2 (SLC3A2), transcript variant 6, mRNA.; Homo sapiens solute carrier fa…	Coding
TC12001976.hg.1	1.41	0.003252	0.19098	TMEM116	chr12	-	112369087	112451023	NM_001193453; NM_001193531; NM_138341; ENST00000355445; ENST00000437003; ENST00000549537; ENST00000550800; ENST00000550831; ENST00000552374; AK074648; AL833501; BC048796; BC070135; uc001ttc.2; uc001ttd.2; uc001tte.2; uc001ttf.2; uc001tti.2; ENST00000354825; uc001ttj.1	Homo sapiens transmembrane protein 116 (TMEM116), transcript variant 2, mRNA.; Homo sapiens transmembrane protein 116 (TMEM116), transcript variant 1, mRNA.; Homo sapiens transmembrane protein 116 (TMEM116), transcript variant 3, mRNA.; transmembrane protein 116 [gene_biotype:protein_coding transcript_biotype:protein_coding]; transmembrane protein 116 [gene_biotype:protein_coding transcript_bioty…	Coding
TC01003997.hg.1	1.41	0.004809	0.212537		chr1	-	235989882	235991238	ENST00000446945	havana:sense_intronic chromosome:GRCh37:1:235989882:235991238:-1 gene:ENSG00000226135 gene_biotype:sense_intronic transcript_biotype:sense_intronic	Coding
TC11001397.hg.1	1.41	0.005167	0.216867	DENND5A	chr11	-	9160372	9286937	NM_001243254; NM_015213; ENST00000328194; ENST00000526523; ENST00000527700; ENST00000530044; AK125444; AK294016; BC071596; uc001mhk.3; uc001mhl.3; uc010rbw.2; uc010rbx.2	Homo sapiens DENN/MADD domain containing 5A (DENND5A), transcript variant 2, mRNA.; Homo sapiens DENN/MADD domain containing 5A (DENND5A), transcript variant 1, mRNA.; DENN/MADD domain containing 5A [gene_biotype:protein_coding transcript_biotype:protein_coding]; DENN/MADD domain containing 5A [gene_biotype:protein_coding transcript_biotype:processed_transcript]; DENN/MADD domain containing 5A [g…	Coding
TC01005997.hg.1	1.41	0.0063	0.23067	GS1-279B7.1	chr1	-	185292979	185304171	NR_038424; TCONS_l2_00001682-XLOC_l2_001233; TCONS_l2_00002734-XLOC_l2_001233	accn=NR_038424 class=lncRNA name= ref=RefGeneNoncode transcriptId=NR_038424 cpcScore=0.3723950 cnci=-0.3907242; linc-IVNS1ABP-1 chr1:-:185300424-185304144; linc-IVNS1ABP-1 chr1:-:185292980-185304139	NonCoding
TC19002263.hg.1	1.41	0.006334	0.23067	LOC100128398	chr19	+	58514262	58518574	NR_036508	accn=NR_036508 class=lncRNA name= ref=RefGeneNoncode transcriptId=NR_036508 cpcScore=-0.1461750 cnci=-0.2375230	NonCoding
TC17002010.hg.1	1.41	0.006744	0.233671		chr17	+	2515704	2516336	AF075019	accn=AF075019 class=mRNAlike lncRNA name=NULL ref=H-invitational v7.5 transcriptId=HIT000066041 cpcScore=-1.1527200 cnci=-0.3070949	NonCoding
TC03002078.hg.1	1.41	0.006914	0.234848	LIPH	chr3	-	185224050	185270401	NM_139248; ENST00000296252; ENST00000424591; BC064941; EF186228; OTTHUMT00000345153; OTTHUMT00000345154; OTTHUMT00000345156; OTTHUMT00000345157; OTTHUMT00000345158; uc003fpm.3; uc010hyh.3	Homo sapiens lipase, member H (LIPH), mRNA.; lipase, member H [gene_biotype:protein_coding transcript_biotype:protein_coding]; Homo sapiens lipase, member H, mRNA (cDNA clone MGC:70573 IMAGE:6006910), complete cds.; Homo sapiens mutant lipase H mRNA, complete cds.; lipase, member H[gene_biotype:protein_coding transcript_biotype:protein_coding]; lipase, member H[gene_biotype:protein_coding transcr…	Coding
TC0X001575.hg.1	1.41	0.009452	0.261392		chrX	+	1862407	1862778	TCONS_00017392	accn=NULL class=lncRNA name=Human lincRNA ref=BodyMapLinc transcriptId=TCONS_00017392 cpcScore=-1.1591300 cnci=-0.1533839	NonCoding
TC01004802.hg.1	1.41	0.01011	0.268455		chr1	+	162751901	162756362	uc001gch.1	accn=NULL class=lncRNA name= ref=UCSCGeneNoncode transcriptId=uc001gch.1 cpcScore=1.3478900 cnci=-0.3558350	NonCoding
TC15002343.hg.1	1.41	0.010305	0.270195		chr15	+	85788461	85790478	TCONS_l2_00008801-XLOC_l2_004773; TCONS_l2_00009466-XLOC_l2_004773	linc-AKAP13 chr15:+:85788834-85790478; linc-AKAP13 chr15:+:85788460-85790410	NonCoding
TC0X000599.hg.1	1.41	0.010511	0.27084		chrX	+	121002715	121002810	ENST00000408290	ncrna:novel chromosome:GRCh38:X:121868867:121868956:1 gene:ENSG00000221217 gene_biotype:miRNA transcript_biotype:miRNA	Coding
TC07003323.hg.1	1.41	0.010583	0.270902	EPDR1	chr7	+	37960163	37991543	NM_001242946; NM_001242948; NM_017549; ENST00000199448; ENST00000423717; ENST00000425345; BC018299; OTTHUMT00000220037; OTTHUMT00000338085; OTTHUMT00000367759; uc003tfq.3; uc010kxh.3; ENST00000559325; uc003tfp.3	Homo sapiens ependymin related 1 (EPDR1), transcript variant 2, mRNA.; Homo sapiens ependymin related 1 (EPDR1), transcript variant 3, mRNA.; Homo sapiens ependymin related 1 (EPDR1), transcript variant 1, mRNA.; ependymin related 1 [gene_biotype:protein_coding transcript_biotype:protein_coding]; Homo sapiens ependymin related protein 1 (zebrafish), mRNA (cDNA clone MGC:17297 IMAGE:3461888), comp…	Coding
TC0X001157.hg.1	1.41	0.014956	0.302301		chrX	-	73421437	73461983	AK125301; uc004ebq.1	Homo sapiens cDNA FLJ43311 fis, clone NT2RI2009855.; accn=NULL class=lncRNA name= ref=UCSCGeneNoncode transcriptId=uc004ebq.1 cpcScore=1.4206700 cnci=-0.2693856	Coding
TC17001365.hg.1	1.41	0.017074	0.315098		chr17	-	33424579	33424676	ENST00000516519	Vault RNA [gene_biotype:misc_RNA transcript_biotype:misc_RNA]	Coding
TC12002798.hg.1	1.41	0.019674	0.329323		chr12	-	25070636	25071266	uc010siz.1	accn=NULL class=lncRNA name= ref=UCSCGeneNoncode transcriptId=uc010siz.1 cpcScore=1.2174400 cnci=-0.2720496	NonCoding
TC19002526.hg.1	1.41	0.019956	0.329648		chr19	-	46676750	46683946	TCONS_00027380	accn=NULL class=lncRNA name=Human lincRNA ref=BodyMapLinc transcriptId=TCONS_00027380 cpcScore=-0.9502720 cnci=-0.0893005	NonCoding
TC01003847.hg.1	1.41	0.020075	0.330314	DUSP10	chr1	-	221874764	221915518	NM_007207; NM_144728; NM_144729; ENST00000366899; ENST00000468085; BC031405; BC063826; OTTHUMT00000090716; OTTHUMT00000090717; OTTHUMT00000090718; OTTHUMT00000090719; uc001hmx.2; uc001hmy.2; uc001hmz.2; ENST00000418487; ENST00000323825; ENST00000544095	Homo sapiens dual specificity phosphatase 10 (DUSP10), transcript variant 1, mRNA.; [retired]Homo sapiens dual specificity phosphatase 10 (DUSP10), transcript variant 2, mRNA.; [retired]Homo sapiens dual specificity phosphatase 10 (DUSP10), transcript variant 3, mRNA.; dual specificity phosphatase 10 [gene_biotype:protein_coding transcript_biotype:protein_coding]; dual specificity phosphatase 10 …	Coding
TC07001199.hg.1	1.41	0.020109	0.330478		chr7	-	23708896	23708973	ENST00000411343	ncrna:novel chromosome:GRCh38:7:23669277:23669354:-1 gene:ENSG00000223275 gene_biotype:miRNA transcript_biotype:miRNA	Coding
TC03003285.hg.1	1.41	0.021347	0.337822		chr3	-	195370805	195372309	uc011bsy.1	accn=NULL class=lncRNA name= ref=UCSCGeneNoncode transcriptId=uc011bsy.1 cpcScore=-1.0658400 cnci=-0.1878029	NonCoding
TC10001395.hg.1	1.41	0.022292	0.342096		chr10	-	74336482	74336553	ENST00000459103	ncrna:novel chromosome:GRCh38:10:133120003:133120074:1 gene:ENSG00000238766 gene_biotype:miRNA transcript_biotype:miRNA	Coding
TC02000373.hg.1	1.41	0.033025	0.391924		chr2	+	65003238	65003321	ENST00000517273	ncrna:novel chromosome:GRCh38:2:64776104:64776187:1 gene:ENSG00000253082 gene_biotype:miRNA transcript_biotype:miRNA	Coding
TC08000100.hg.1	1.41	0.034469	0.395549		chr8	+	12064280	12312147	ENST00000399870	[retired] cdna:known chromosome:GRCh37:4:30976761:31129752:-1 gene:ENSG00000215248; accn=NULL class=lncRNA name= ref=EnsemblNoncode transcriptId=ENST00000399870 cpcScore=0.0445731 cnci=-0.2119380	Coding
TC06003346.hg.1	1.41	0.037139	0.406314	LTB	chr6	-	2880794	2881005	BC055094	accn=BC055094 class=mRNAlike lncRNA name=NULL ref=H-invitational v7.5 transcriptId=HIT000259495_11 cpcScore=-1.1386300 cnci=-0.4532936	NonCoding
TC22000014.hg.1	1.41	0.037791	0.408801		chr22	+	17097060	17098004	ENST00000438850; OTTHUMT00000286440	havana:known chromosome:GRCh38:22:16616170:16617114:1 gene:ENSG00000267338 gene_biotype:lincRNA transcript_biotype:lincRNA; novel transcript[gene_biotype:lincRNA transcript_biotype:lincRNA]	Coding
TC01001401.hg.1	1.41	0.038155	0.410601	HSPA6	chr1	+	161494036	161496700	NM_002155; ENST00000309758; BC035665; OTTHUMT00000083308; uc001gaq.3; ENST00000545155	Homo sapiens heat shock 70kDa protein 6 (HSP70B) (HSPA6), mRNA.; heat shock 70kDa protein 6 (HSP70B') [gene_biotype:protein_coding transcript_biotype:protein_coding]; Homo sapiens heat shock 70kDa protein 6 (HSP70B), mRNA (cDNA clone MGC:46216 IMAGE:5723718), complete cds.; heat shock 70kDa protein 6 (HSP70B')[gene_biotype:protein_coding transcript_biotype:protein_coding]; Homo sapiens heat shock…	Coding
TC01004114.hg.1	1.41	0.038769	0.412733		chr1	+	696291	697369	TCONS_00000126-XLOC_000005	linc-SAMD11-7 chr1:+:696290-697369	NonCoding
TC13000429.hg.1	1.41	0.045484	0.433579	GAS6-AS1	chr13	+	114518603	114542321	OTTHUMT00000045949; ENST00000458001	GAS6 antisense RNA 1[gene_biotype:antisense transcript_biotype:antisense]; GAS6 antisense RNA 1 [gene_biotype:antisense transcript_biotype:antisense]	Coding
TC0X000515.hg.1	1.41	0.046453	0.435163		chrX	+	105570887	105571051	ENST00000538229	havana:known chromosome:GRCh38:X:106327534:106327824:1 gene:ENSG00000256709 gene_biotype:processed_pseudogene transcript_biotype:processed_pseudogene	Coding
TC04001688.hg.1	1.41	0.046889	0.437193		chr4	-	159715742	159715848	ENST00000383976	RNA, U6 small nuclear 128, pseudogene [gene_biotype:snRNA transcript_biotype:snRNA]	Coding
TC01000490.hg.1	1.41	0.047788	0.439647		chr1	+	39392542	39392649	ENST00000363093	RNA, U6 small nuclear 605, pseudogene [gene_biotype:snRNA transcript_biotype:snRNA]	Coding
TC11001029.hg.1	1.41	0.048726	0.442726		chr11	+	114397851	114397954	ENST00000459372	Small nucleolar RNA U13 [gene_biotype:snoRNA transcript_biotype:snoRNA]	Coding
TC16001801.hg.1	1.4	3e-05	0.063191		chr16	-	21443347	21445776	uc002diy.3	accn=NULL class=lncRNA name= ref=UCSCGeneNoncode transcriptId=uc002diy.3 cpcScore=0.2025040 cnci=-0.2382172	NonCoding
TC02002119.hg.1	1.4	3.1e-05	0.063191	LOC100506123	chr2	-	98081676	98091489	ENST00000411738; ENST00000492960; NR_040097; uc002sxv.4; ENST00000430893; OTTHUMT00000328919; OTTHUMT00000328921; OTTHUMT00000328922; OTTHUMT00000328923	havana:lincRNA chromosome:GRCh37:2:98081774:98089122:-1 gene:ENSG00000230606 gene_biotype:lincRNA transcript_biotype:lincRNA; havana:lincRNA chromosome:GRCh37:2:98081083:98091049:-1 gene:ENSG00000230606 gene_biotype:lincRNA transcript_biotype:lincRNA; accn=NR_040097 class=lncRNA name= ref=RefGeneNoncode transcriptId=NR_040097 cpcScore=0.7123180 cnci=-0.3463891; Homo sapiens uncharacterized LOC100…	Coding
TC07000307.hg.1	1.4	0.00041	0.110819	UPP1	chr7	+	48128225	48148330	NM_003364; NM_181597; ENST00000331803; ENST00000395564; ENST00000482015; AK297863; BC001405; BC007348; BC047030; BC053592; OTTHUMT00000251360; OTTHUMT00000341750; OTTHUMT00000341751; OTTHUMT00000341752; OTTHUMT00000341753; OTTHUMT00000341754; OTTHUMT00000341755; OTTHUMT00000341756; OTTHUMT00000341757; OTTHUMT00000341758; OTTHUMT00000341759; OTTHUMT00000341760; uc003toj.3; uc003tok.3; uc003tol.3; …	Homo sapiens uridine phosphorylase 1 (UPP1), transcript variant 1, mRNA.; [retired]Homo sapiens uridine phosphorylase 1 (UPP1), transcript variant 2, mRNA.; uridine phosphorylase 1 [gene_biotype:protein_coding transcript_biotype:protein_coding]; uridine phosphorylase 1 [gene_biotype:protein_coding transcript_biotype:processed_transcript]; Homo sapiens cDNA FLJ60728 complete cds, highly similar to…	Coding
TC02005067.hg.1	1.4	0.000582	0.12049		chr2	-	96490027	96517674	TCONS_l2_00014709-XLOC_l2_008140; TCONS_l2_00014710-XLOC_l2_008140; TCONS_l2_00014711-XLOC_l2_008140; TCONS_l2_00014712-XLOC_l2_008140	linc-TRIM43B-2 chr2:-:96490026-96516966; linc-TRIM43B-2 chr2:-:96494452-96517674; linc-TRIM43B-2 chr2:-:96497925-96517535; linc-TRIM43B-2 chr2:-:96498770-96500862	NonCoding
TC03000580.hg.1	1.4	0.001298	0.15049		chr3	+	113311271	113311367	uc021xco.1	Rfam model RF00998 hit found at contig region AC112128.4/9470-9374	Coding
TC12000250.hg.1	1.4	0.001893	0.164941		chr12	+	25164349	25173827	ENST00000556060	havana:known chromosome:GRCh38:12:25011415:25020893:1 gene:ENSG00000258879 gene_biotype:lincRNA transcript_biotype:lincRNA	Coding
TC17001830.hg.1	1.4	0.002695	0.180903	ABCA5	chr17	-	67240576	67323323	NM_018672; NM_172232; ENST00000392676; AJ512612; AK056533; AK094416; AK122803; AK292592; BX640746; uc002jib.2; uc002jic.2; uc002jid.2; uc002jie.2; uc002jif.2; uc002jig.2; uc002jih.2; uc010dfe.2	Homo sapiens ATP-binding cassette, sub-family A (ABC1), member 5 (ABCA5), transcript variant 1, mRNA.; Homo sapiens ATP-binding cassette, sub-family A (ABC1), member 5 (ABCA5), transcript variant 2, mRNA.; ATP-binding cassette, sub-family A (ABC1), member 5 [gene_biotype:protein_coding transcript_biotype:protein_coding]; Homo sapiens mRNA for ABCA5 transporter (ABCA5 gene), V20+16 variant.; Homo …	Coding
TC11001840.hg.1	1.4	0.003026	0.186292	MS4A4E	chr11	-	59968726	60010561	ENST00000398984; ENST00000398986; ENST00000425663; ENST00000526086; ENST00000528394; AB231725; AB231726; AB231727; AB231729; AB231731; uc001nox.2; uc001noy.2; uc009ymw.2; ENST00000427611; uc001nov.2; uc001now.2	membrane-spanning 4-domains, subfamily A, member 4E [gene_biotype:protein_coding transcript_biotype:protein_coding]; Homo sapiens mRNA for hypothetical protein, partial cds, clone:Hsa11-digit17-05-01-R.; Homo sapiens mRNA for hypothetical protein, partial cds, clone:Hsa11-digit17-05-02-R.; Homo sapiens mRNA for hypothetical protein, partial cds, clone:Hsa11-digit17-05-12-R.; Homo sapiens mRNA for…	Coding
TC17000682.hg.1	1.4	0.003213	0.190334		chr17	+	49410040	49411451	ENST00000505978; OTTHUMT00000368658	havana:known chromosome:GRCh38:17:51332679:51334090:1 gene:ENSG00000249982 gene_biotype:lincRNA transcript_biotype:lincRNA; novel transcript[gene_biotype:lincRNA transcript_biotype:lincRNA]	Coding
TC02003392.hg.1	1.4	0.003609	0.196731	ANKRD36BP2	chr2	+	89065324	89106853	ENST00000393515; ENST00000421951; ENST00000427055; ENST00000443770; ENST00000393525; TCONS_l2_00013759-XLOC_l2_007419; TCONS_l2_00013760-XLOC_l2_007419; TCONS_l2_00013761-XLOC_l2_007419; TCONS_l2_00013762-XLOC_l2_007419; TCONS_l2_00013764-XLOC_l2_007419; TCONS_l2_00013765-XLOC_l2_007419; TCONS_l2_00013766-XLOC_l2_007419; TCONS_l2_00013767-XLOC_l2_007419; TCONS_l2_00013768-XLOC_l2_007419; TCONS_l2…	ankyrin repeat domain 36B pseudogene 2 [gene_biotype:transcribed_unprocessed_pseudogene transcript_biotype:processed_transcript]; accn=NULL class=lncRNA name= ref=EnsemblNoncode transcriptId=ENST00000393525 cpcScore=3.2982300 cnci=-0.4126661; linc-TEKT4-12 chr2:+:89082140-89101200; linc-TEKT4-12 chr2:+:89082140-89103986; linc-TEKT4-12 chr2:+:89082259-89106853; linc-TEKT4-12 chr2:+:89084245-891041…	NonCoding
TC01005192.hg.1	1.4	0.004367	0.206308		chr1	-	637316	659930	TCONS_l2_00002386-XLOC_l2_000726; TCONS_l2_00002387-XLOC_l2_000726; TCONS_l2_00002388-XLOC_l2_000726; TCONS_l2_00002389-XLOC_l2_000726	linc-OR4F29-1 chr1:-:637315-655530; linc-OR4F29-1 chr1:-:639064-655574; linc-OR4F29-1 chr1:-:646721-655580; linc-OR4F29-1 chr1:-:655437-659930	NonCoding
TC05001691.hg.1	1.4	0.00473	0.212328		chr5	-	115027159	115027864	ENST00000333482; OTTHUMT00000372268	havana:known chromosome:GRCh38:5:115691462:115692167:-1 gene:ENSG00000249021 gene_biotype:lincRNA transcript_biotype:lincRNA; novel transcript[gene_biotype:lincRNA transcript_biotype:lincRNA]	Coding
TC16000942.hg.1	1.4	0.00691	0.234848		chr16	-	21875623	21877693	DQ598910; uc002djt.2	accn=DQ598910 class=piRNA name=piR-36976 ref=NONCODE v2.0 transcriptId=NULL cpcScore=-1.2824300 cnci=-1.0000000; Homo sapiens piRNA piR-36976, complete sequence.; Homo sapiens cDNA FLJ30147 fis, clone BRACE2000266.; accn=NULL class=lncRNA name= ref=UCSCGeneNoncode transcriptId=uc002djt.2 cpcScore=0.1908630 cnci=-0.2139832	Coding
TC06003051.hg.1	1.4	0.00764	0.241759		chr6	+	132223103	132241705	TCONS_l2_00025237-XLOC_l2_012721; TCONS_l2_00025238-XLOC_l2_012721; TCONS_l2_00025239-XLOC_l2_012721	linc-TAAR9-3 chr6:+:132223102-132241705; linc-TAAR9-3 chr6:+:132223103-132228670; linc-TAAR9-3 chr6:+:132224787-132228670	NonCoding
TC17002680.hg.1	1.4	0.008466	0.251097		chr17	-	45129892	45131988	uc010wkn.1	accn=NULL class=lncRNA name= ref=UCSCGeneNoncode transcriptId=uc010wkn.1 cpcScore=0.0522884 cnci=-0.2318717	NonCoding
TC02001416.hg.1	1.4	0.0085	0.251385	SCARNA5	chr2	+	234184372	234184649	NR_003008; ENST00000516201; uc002vue.1	Homo sapiens small Cajal body-specific RNA 5 (SCARNA5), guide RNA.; small Cajal body-specific RNA 5 [gene_biotype:scaRNA transcript_biotype:scaRNA]	Coding
TC17001438.hg.1	1.4	0.008749	0.25343	SNORA21	chr17	-	37009116	37009248	NR_002576; uc002hqz.1; ENST00000362423	Homo sapiens small nucleolar RNA, H/ACA box 21 (SNORA21), small nucleolar RNA.; accn=NR_002576 class=lncRNA name= ref=RefGeneNoncode transcriptId=NR_002576 cpcScore=-1.3480500 cnci=-0.2629723; accn=NULL class=lncRNA name= ref=UCSCGeneNoncode transcriptId=uc002hqz.1 cpcScore=-1.3480500 cnci=-0.2669631; small nucleolar RNA, H/ACA box 21 [gene_biotype:snoRNA transcript_biotype:snoRNA]	Coding
TC01005359.hg.1	1.4	0.010322	0.270195		chr1	-	28390943	28391232	AF083121	accn=AF083121 class=mRNAlike lncRNA name=Human lncRNA ref=JounralRNA transcriptId=188 cpcScore=1.5741800 cnci=-0.4866839	NonCoding
TC06003578.hg.1	1.4	0.010601	0.270968		chr6	-	30655827	30656316	CR616786	accn=CR616786 class=mRNAlike lncRNA name=NULL ref=H-invitational v7.5 transcriptId=HIT000295981_04 cpcScore=-1.0587700 cnci=-0.1971801	NonCoding
TC14000441.hg.1	1.4	0.011826	0.278024		chr14	+	73915795	73915891	ENST00000408309	ncrna:novel chromosome:GRCh38:14:96136851:96136943:1 gene:ENSG00000221236 gene_biotype:miRNA transcript_biotype:miRNA	Coding
TC07000664.hg.1	1.4	0.011927	0.278549	SPDYE2; SPDYE2B	chr7	+	102290772	102301847	NM_001031618; NM_001166339; ENST00000436228; ENST00000455020; ENST00000507450; BC100973; OTTHUMT00000350899; OTTHUMT00000358898; uc011kle.2	Homo sapiens speedy/RINGO cell cycle regulator family member E2 (SPDYE2), mRNA.; Homo sapiens speedy/RINGO cell cycle regulator family member E2B (SPDYE2B), mRNA.; speedy/RINGO cell cycle regulator family member E2B [gene_biotype:protein_coding transcript_biotype:protein_coding]; Homo sapiens speedy homolog E2 (Xenopus laevis), mRNA (cDNA clone MGC:119295 IMAGE:40005226), complete cds.; WBSCR19-l…	Coding
TC01005573.hg.1	1.4	0.012038	0.279839		chr1	-	79928312	79959486	linc_luo_1494	accn=NULL class=lincRNA name=Human lincRNA ref=Scripture Reconstruction LincRNAs By Luo transcriptId=linc_luo_1494 cpcScore=-1.6507200 cnci=-0.2464870	NonCoding
TC07000196.hg.1	1.4	0.013272	0.289196	DKFZP586I1420	chr7	+	30409666	30412410	NR_002186; uc003tau.3; uc003tau.2	Homo sapiens uncharacterized protein DKFZp586I1420 (DKFZP586I1420), non-coding RNA.; accn=NULL class=lncRNA name= ref=UCSCGeneNoncode transcriptId=uc003tau.2 cpcScore=2.4796400 cnci=-0.3794796	Coding
TC13001403.hg.1	1.4	0.014394	0.297685	KATNAL1	chr13	-	30776775	30781018	BX647147	accn=BX647147 class=mRNAlike lncRNA name=Human lncRNA ref=JounralRNA transcriptId=1041 cpcScore=-0.1171300 cnci=-0.3858170	NonCoding
TC07000291.hg.1	1.4	0.017667	0.318092		chr7	+	45849143	45849190	DQ573852; uc022acm.1	accn=DQ573852 class=piRNA name=piR-41964 ref=NONCODE v2.0 transcriptId=NULL cpcScore=-1.3045500 cnci=-1.0000000; Homo sapiens piRNA piR-41964, complete sequence.; Homo sapiens piRNA piR-41963, complete sequence.	Coding
TC07001378.hg.1	1.4	0.017667	0.318092		chr7	-	51458326	51458373	DQ584971; uc011kcm.1; uc011kcm.2	accn=DQ584971 class=piRNA name=piR-52083 ref=NONCODE v2.0 transcriptId=NULL cpcScore=-1.1523600 cnci=-1.0000000; Homo sapiens piRNA piR-52083, complete sequence.; accn=NULL class=lncRNA name= ref=UCSCGeneNoncode transcriptId=uc011kcm.1 cpcScore=-1.0772600 cnci=-1.0000000; Homo sapiens piRNA piR-41963, complete sequence.	Coding
TC07001399.hg.1	1.4	0.017667	0.318092		chr7	-	55813651	55813698	DQ584971; uc011kct.1; uc011kct.2	accn=DQ584971 class=piRNA name=piR-52083 ref=NONCODE v2.0 transcriptId=NULL cpcScore=-1.1523600 cnci=-1.0000000; Homo sapiens piRNA piR-52083, complete sequence.; accn=NULL class=lncRNA name= ref=UCSCGeneNoncode transcriptId=uc011kct.1 cpcScore=-1.2255000 cnci=-1.0000000; Homo sapiens piRNA piR-41963, complete sequence.	Coding
TC07001410.hg.1	1.4	0.017667	0.318092		chr7	-	56444125	56444172	DQ584971; uc022adu.1	accn=DQ584971 class=piRNA name=piR-52083 ref=NONCODE v2.0 transcriptId=NULL cpcScore=-1.1523600 cnci=-1.0000000; Homo sapiens piRNA piR-52083, complete sequence.; Homo sapiens piRNA piR-41963, complete sequence.	Coding
TCUn_gl000218000001.hg.1	1.4	0.017717	0.318092	LOC389834; LOC100233156	chrUn_gl000218	-	38786	97454	NR_027420; NR_037871; NR_037872; AK126241; BC137367; uc003jah.2; uc003jai.3; uc003jaj.2; uc011mfn.2	Homo sapiens ankyrin repeat domain 57 pseudogene (LOC389834), non-coding RNA.; Homo sapiens tektin 4 pseudogene (LOC100233156), transcript variant 1, non-coding RNA.; Homo sapiens tektin 4 pseudogene (LOC100233156), transcript variant 2, non-coding RNA.; Homo sapiens cDNA FLJ44253 fis, clone TKIDN2009092.; Homo sapiens hypothetical LOC389834, mRNA (cDNA clone MGC:168988 IMAGE:9021365), complete c…	Coding
TC15001451.hg.1	1.4	0.017774	0.318092		chr15	-	52348872	52392720	ENST00000558607	havana:known chromosome:GRCh38:15:52056675:52100523:-1 gene:ENSG00000259712 gene_biotype:antisense transcript_biotype:antisense	Coding
TC03001198.hg.1	1.4	0.0185	0.322051		chr3	-	14572489	14572595	ENST00000384434	RNA, U6 small nuclear 905, pseudogene [gene_biotype:snRNA transcript_biotype:snRNA]	Coding
TC13001415.hg.1	1.4	0.020822	0.335296	N4BP2L2-IT2	chr13	-	33078643	33083532	U50531	accn=U50531 class=mRNAlike lncRNA name=Human lncRNA ref=JounralRNA transcriptId=1054 cpcScore=-1.1080100 cnci=-0.3197248	NonCoding
TC15002462.hg.1	1.4	0.021491	0.338489		chr15	-	30909206	30917976	BC016363	accn=BC016363 class=mRNAlike lncRNA name=Human lncRNA ref=JounralRNA transcriptId=4704 cpcScore=-1.2216600 cnci=-0.2764585	NonCoding
TC17002465.hg.1	1.4	0.021969	0.340642	ALOX12-AS1	chr17	-	6888442	6915653	NR_040089	accn=NR_040089 class=lncRNA name= ref=RefGeneNoncode transcriptId=NR_040089 cpcScore=-0.7825320 cnci=-0.2558921	NonCoding
TC02003792.hg.1	1.4	0.022154	0.341628		chr2	+	208527099	208543837	TCONS_l2_00014208-XLOC_l2_007731; TCONS_l2_00014209-XLOC_l2_007731; TCONS_l2_00014210-XLOC_l2_007731; TCONS_l2_00015589-XLOC_l2_007731	linc-CCNYL1 chr2:+:208527106-208543837; linc-CCNYL1 chr2:+:208527125-208543833; linc-CCNYL1 chr2:+:208531404-208539843; linc-CCNYL1 chr2:+:208527098-208531748	NonCoding
TC16001499.hg.1	1.4	0.023117	0.346899		chr16	+	31519835	31520850	TCONS_00024366; TCONS_00024367-XLOC_011691	accn=NULL class=lncRNA name=Human lincRNA ref=BodyMapLinc transcriptId=TCONS_00024366 cpcScore=-0.8820390 cnci=-0.2582915; linc-AHSP chr16:+:31519834-31520850	NonCoding
TC09002051.hg.1	1.4	0.024635	0.356143	AGTPBP1	chr9	+	88161629	88162060	AJ437018	accn=AJ437018 class=mRNAlike lncRNA name=Human lncRNA ref=JounralRNA transcriptId=4186 cpcScore=-1.1033800 cnci=-0.3592288	NonCoding
TC10002674.hg.1	1.4	0.026697	0.364697		chr10	-	65005260	65007599	uc001jmq.1	accn=NULL class=lncRNA name= ref=UCSCGeneNoncode transcriptId=uc001jmq.1 cpcScore=-0.1188160 cnci=-0.2503897	NonCoding
TC05002592.hg.1	1.4	0.026953	0.365988		chr5	+	120658245	120661532	TCONS_00009498	accn=NULL class=lncRNA name=Human lincRNA ref=BodyMapLinc transcriptId=TCONS_00009498 cpcScore=-1.0467000 cnci=-0.4355173	NonCoding
[truncated: 2,552 more rows]
